# Supplementary material for: Preclinical efficacy studies in investigator brochures: Do they enable risk–benefit assessment?
Source: PLoS Biol. 2018 Apr 5;16(4):e2004879. doi: 10.1371/journal.pbio.2004879 (PMC5886385; doi:10.1371/journal.pbio.2004879)
Supplement: S2 Table — (XLSM) [file pbio.2004879.s002.xlsm]

## Sheet: Coding matrix
Please note: Some rows in this table might have been deleted due to confidentiality reasons!
		Item	Phase	Therapeutic area	Type of study	Sample size					Randomisation		Baseline characterization		Blinded assessment			Exclusion of data from analysis		Controls		Model choice				Outcome choice		Dose reponse (RATE ON IB LEVEL)		Age matched to patients (RATE ON IB LEVEL)		Mechanistic evidence (RATE ON IB LEVEL)	Replication of experiment (RATE ON IB LEVEL)		Replication in different model (RATE ON IB LEVEL)	Replication in different species (RATE ON IB LEVEL)		Citation of references		Reporting on direction of results
		Research questions			Determine whether experiment listed in an efficacy study, Yes, no or unclear	Is sample size reported, Yes or no?	If yes, how many?		group size	If yes, is sample size calculation reported, Yes or no?	Is randomisation reported, Yes or no?	If yes, describe the method used to generate the randomization sequence.?	Is baseline characterization reported, Yes or no?	If yes, what type?	Is blinded assessment for treatment allocation reported, Yes or no?	Is blinded assessment for outcome assessment reported, Yes or no?	If yes, when?	Is exclusion of data reported, Yes or no?	If yes, justification?	Is control group reported, Yes or no?	If yes, what type of control?	Is the species of animal reported?	If yes, what species?	Is the type of model reported?	Is the specifications of model reported?	Is the outcome choice reported, Yes or no?	If yes, is the metric or time-course or both reported?	Is dose response reported? Yes or no?	If yes, is positive reponse reported, Yes or no?	Is the age of animals reported, Yes or no?	If yes, is it matched to patients?	Yes or no?	Is there replication of experiment, Yes or no?	If no, is there other similar study?	Is there replication in different model, Yes or no?	Is there replication in different species, Yes or no?	If yes, species type?	Is there references reported, Yes or no?	If yes, what type of references?	Is effect size reported? Yes or no? (Step 1)	Is significant value reported? Yes or no? (Step 2)	Was the investigation positive, inconclusive or negative?
PCES	IB	Coding criteria			■ In cases where drug are tested for efficacy in their respective therapeutic indications, complete experiment level and IB level extraction. DO NOT PERFORM AN EXTRACTION for non-efficacy studies	■ Does the experiment report sample sizes for all extractable groups? ■ Is information provided on the number of animal per treatment group or total number of animal for the whole experiment?	n = ?	group size		■ Has a power calculation been performed a priori to determine sample size? ■ Select no if there are no explicit statements about sample size determination.	■ Were animals randomly assigned to treatment? ■ Select unclear if there are no explicit statements about allocation.	Group designation, Cage randomization, Permanent designation, Randomization to treatment	■ Was the emergence of confounding physiological variables monitored and addressed (e.g. blood pressure, body temperature)? ■ Were the groups similar at baseline or were they adjusted for confounders in the analysis? ■ Was the distribution of relevant baseline characteristics balanced for the intervention and control groups? ■ If relevant, did the investigators adequately adjust for unequal distr…	Sex, age, immune status, weight, microbial status of the animal	■ Was treatment allocation concealed from the investigators during the experiment? ■ Select no if there are no explicit statements about blinding to treatment allocation.	■ Were investigators blinded to treatment allocation during outcome assessment? ■ Select no if there are no explicit statements about blinding to outcome assessment.		■ Do studies explain the flow of animals from inclusion through to analysis? ■ Has every animal been accounted for, from entry into experiment through treatment, outcome assessment, sacri ce and analysis?	Animal death	■ Were appropriate controls used in all in vivo experiments (e.g. positive, negative)?	Positive control, negative control, sham, comparator arm	Mouse, rat, dog, monkey, etc.		Induced or Experimental, spontaneous (xenograft, orthotopic), transgenic, type of disease	Tumor size, etc.	Endpoints, type of measurement (survival, tumor shrinkage, etc), time-course of measurement, mean survival		■ Was there a demonstration of dose-response relationship of the adverse effect? ■ Was there a time course (e.g., onset and duration of response) of the adverse effect? ■ Was the doses eliciting the adverse effect compared to the doses eliciting the primary pharmacodynamic effect in the test species or the proposed therapeutic effect in humans? ■ Minimum of 3 different doses		■ Is age of animals mentioned?	■ Check inclusion criteria of patients		■ Is it the same model? ■ Is it the same drug? ■ Is it measuring the same outcome?		■ Whether efficacy studies were replicated in more than one model. ■ Is it the same species?	■ Whether efficacy studies were replicated in more than one species.		■ If there is internal study number, citation, … then it is a yes.	Peer-reviewed, in house data		■ Is there a p-value reported in the figure description or in the experiment results?	■ If p value significant (typically ≤ 0.05), then it is positiv.e						Mouse	Rat
1	IB1		2		no efficacy	-	-			-	-	-	-	-	-	-	-	-	-	-	-	-	-	-	-	-	-	-	-	-	-	-	-	-	-	-	-	-	-	-	-	-	only positive PCES	any references reported	any peer-reviewed references reported			492	60
2	IB2		2	Anti-neoplastic & immune-modulating agents	efficacy	no	-			no	no	-	no	-	no	no	-	no	-	yes	Positive control	yes	Mouse	yes	yes	yes	both	no	-	no	-	yes	no	no	yes	no	-	yes	In house	yes	no	positive	yes	yes	no	yes		21
3	IB2		2	Anti-neoplastic & immune-modulating agents	efficacy	no	-			no	no	-	no	-	no	no	-	no	-	yes	Positive control	yes	Mouse	yes	yes	yes	both										-	yes	In house	yes	no	positive						6
4	IB2		2	Anti-neoplastic & immune-modulating agents	efficacy	no	-			no	no	-	no	-	no	no	-	no	-	yes	Positive control	yes	Mouse	yes	yes	yes	both										-	yes	In house	yes	no	positive
5	IB2		2	Anti-neoplastic & immune-modulating agents	efficacy	no	-			no	no	-	no	-	no	no	-	no	-	yes	Positive control	yes	Mouse	yes	yes	yes	metric										-	yes	In house	yes	no	positive						519	60
6	IB3		1	Blood product & biotech	efficacy	no	-			no	no	-	yes	Bodyweight	no	no	-	no	-	yes	Positive control, negative control	yes	Mouse	yes	yes	yes	both	no	-	no	-	yes	no	no	no	no	-	no	-	yes	no	positive	yes	no	no	yes		0.834405	0.096463
7	IB3		1	Blood product & biotech	efficacy	yes	48	12	12	no	no	-	yes	Sex	no	no	-	no	-	yes	Positive control, negative control	yes	Mouse	yes	yes	yes	both		-									no	-	yes	no	positive						622
8	IB4		2	Respiratory system	efficacy	no	-			no	no	-	no	-	no	no	-	no	-	no	-	no	-	yes	no	yes	metric	yes	yes	no	-	yes	no	no	yes	no	-	yes	in house	no	yes	positive	yes	yes	no	yes		0.878531
9	IB4		2	Respiratory system	efficacy	yes	38	n=9-10, 4 groups	9	no	no	-	no	-	no	no	-	no	-	yes	negative	no	-	yes	no	no	-											yes	in house	no	no	positive
10	IB4		2	Respiratory system	efficacy	no	-			no	no	-	no	-	no	no	-	no	-	no	-	no	-	yes	no	yes	metric											yes	in house	no	yes	positive
11	IB4		2	Respiratory system	efficacy	no	-			no	no	-	no	-	no	no	-	no	-	no	-	no	-	yes	no	yes	metric											yes	in house	no	yes	positive
12	IB4		2	Respiratory system	efficacy	no	-			no	no	-	no	-	no	no	-	no	-	no	-	no	-	yes	no	yes	metric											yes	in house	no	yes	positive						579	24
13	IB4		2	Respiratory system	efficacy	no	-			no	no	-	no	-	no	no	-	no	-	no	-	no	-	yes	no	yes	metric											yes	in house	no	yes	positive						0.930868	0.0385852
14	IB4		2	Respiratory system	efficacy	no	-			no	no	-	no	-	no	no	-	no	-	no	-	no	-	yes	no	yes	metric											yes	in house	no	yes	positive						0.817797	0.0338983
15	IB4		2	Respiratory system	efficacy	yes	36	5-7 size per group, 9 groups	5	no	no	-	no	-	no	no	-	no	-	yes	negative	yes	murine	yes	yes	yes	both											yes	in house	no	no	positive
16	IB4		2	Respiratory system	efficacy	no	-			-	no	-	no	-	no	no	-	no	-	no	-	yes	murine	yes	no	yes	both											yes	in house	yes	no	positive
17	IB4		2	Respiratory system	efficacy	no	-			-	no	-	no	-	no	no	-	no	-	no	-	yes	murine	yes	no	no	-											yes	in house	no	no	inconclusive
18	IB4		2	Respiratory system	efficacy	no	-			-	no	-	no	-	no	no	-	no	-	no	-	yes	murine	yes	no	no	-											yes	in house	no	no	inconclusive
19	IB4		2	Respiratory system	efficacy	no	-			-	no	-	no	-	no	no	-	no	-	no	-	yes	murine	yes	no	yes	both											yes	in house	no	no	inconclusive
20	IB4		2	Respiratory system	efficacy	no	-			-	no	-	no	-	no	no	-	no	-	no	-	no	-	yes	no	no	-											yes	in house	no	no	inconclusive
21	IB4		2	Respiratory system	efficacy	no	-			-	no	-	no	-	no	no	-	no	-	no	-	yes	murine	yes	no	no	-											yes	in house	no	no	inconclusive
22	IB4		2	Respiratory system	efficacy	no	-			-	no	-	no	-	no	no	-	no	-	no	-	no	-	yes	no	no	-											yes	in house	no	no	inconclusive
23	IB4		2	Respiratory system	efficacy	no	-			-	no	-	no	-	no	no	-	no	-	no	-	no	-	yes	no	no	-											yes	in house	no	no	inconclusive
24	IB4		2	Respiratory system	efficacy	no	-			-	no	-	no	-	no	no	-	no	-	yes	positive	no	-	yes	no	no	-											yes	in house	no	no	inconclusive
25	IB4		2	Respiratory system	efficacy	no	-			-	no	-	no	-	no	no	-	no	-	yes	positive	no	-	yes	no	no	-											yes	in house	no	no	inconclusive
26	IB4		2	Respiratory system	efficacy	no	-			-	no	-	no	-	no	no	-	no	-	yes	positive	no	-	yes	no	no	-											yes	in house	no	no	inconclusive
27	IB4		2	Respiratory system	efficacy	no	-			-	no	-	no	-	no	no	-	no	-	no	-	no	-	yes	no	no	-											yes	in house	no	no	inconclusive
28	IB4		2	Respiratory system	efficacy	no	-			-	no	-	no	-	no	no	-	no	-	no	-	no	-	yes	no	no	-											yes	in house	no	no	inconclusive
29	IB5			Respiratory system	efficacy	no	-			no	no	-	no	-	no	no	-	no	-	no	-	yes	Dog	yes	no	no	-	no	-	yes	yes	no	no	no	no	no	-	yes	In house	no	no	inconclusive	no	yes	no	no
30	IB5			Respiratory system	efficacy	no	-			no	no	-	no	-	no	no	-	no	-	no	-	yes	mouse	yes	no	no	-		-									yes	In house	no	no	inconclusive
31	IB6			Blood product & biotech	efficacy	no	-			no	no	-	yes	Nude	no	no	-	no	-	no	-	yes	mouse	yes	no	yes	metric	yes	yes	no	-	yes	no	yes	yes	no	-	yes	In house	no	no	positive	yes	yes	no	yes
32	IB6			Blood product & biotech	efficacy	no	-			no	no	-	yes	Nude	no	no	-	no	-	no	-	yes	mouse	yes	no	yes	metric											yes	In house	no	no	positive
33	IB6			Blood product & biotech	efficacy	no	-			no	no	-	yes	Nude	no	no	-	no	-	no	-	yes	mouse	yes	no	yes	metric											yes	In house	no	no	positive
34	IB6			Blood product & biotech	efficacy	no	-			no	no	-	yes	Nude	no	no	-	no	-	no	-	yes	mouse	yes	no	yes	metric							yes			-	yes	In house	yes	no	positive
35	IB6			Blood product & biotech	efficacy	no	-			no	no	-	yes	Nude	no	no	-	no	-	no	-	yes	mouse	yes	no	yes	metric										-	yes	In house	no	no	positive
36	IB6			Blood product & biotech	efficacy	no	-			no	no	-	yes	Nude	no	no	-	no	-	no	-	yes	mouse	yes	no	yes	metric										-	yes	In house	no	no	positive
37	IB6			Blood product & biotech	efficacy	no	-			no	no	-	yes	Nude	no	no	-	no	-	yes	Postive control	yes	mouse	yes	no	yes	metric										-	yes	In house	no	no	positive
38	IB6			Blood product & biotech	efficacy	no	-			no	no	-	yes	Nude	no	no	-	no	-	yes	Postive control	yes	mouse	yes	no	yes	metric										-	yes	In house	no	no	positive
39	IB6			Blood product & biotech	efficacy	no	-			no	no	-	yes	Nude	no	no	-	no	-	yes	Postive control	yes	mouse	yes	no	yes	metric										-	yes	In house	no	no	positive
40	IB6			Blood product & biotech	efficacy	no	-			no	no	-	yes	Nude	no	no	-	no	-	yes	Postive control	yes	mouse	yes	no	yes	metric										-	yes	In house	no	no	positive
41	IB6			Blood product & biotech	efficacy	no	-			no	no	-	yes	Nude	no	no	-	no	-	yes	Postive control	yes	mouse	yes	no	yes	metric										-	yes	In house	no	no	positive
42	IB7			Blood product & biotech	efficacy	no	-			no	no	-	yes	nude	no	no	-	no	-	no	-	yes	mouse	yes	no	no	-	yes	yes	no	-	yes	no	yes	yes	no	-	yes	In house	no	no	positive	no	yes	yes	yes
43	IB7			Blood product & biotech	efficacy	no	-			no	no	-	yes	nude	no	no	-	no	-	no	-	yes	mouse	yes	no	no	-											yes	In house	no	no	positive
44	IB7			Blood product & biotech	efficacy	no	-			no	no	-	yes	nude	no	no	-	no	-	no	-	yes	mouse	yes	no	no	-											yes	In house	no	no	positive
45	IB7			Blood product & biotech	efficacy	no	-			no	no	-	yes	nude	no	no	-	no	-	no	-	yes	mouse	yes	no	no	-											yes	peer revieweded	no	no	positive
46	IB7			Blood product & biotech	efficacy	no	-			no	no	-	yes	Nude	no	no	-	no	-	no	-	yes	mouse	yes	no	no	-										-	yes	In house	yes	no	positive
47	IB7			Blood product & biotech	efficacy	no	-			no	no	-	yes	Nude	no	no	-	no	-	no	-	yes	mouse	yes	no	no	-										-	yes	In house	yes	no	positive
48	IB7			Blood product & biotech	efficacy	no	-			no	no	-	yes	Nude	no	no	-	no	-	no	-	yes	mouse	yes	no	no	-										-	yes	In house	yes	no	positive
49	IB7			Blood product & biotech	efficacy	no	-			no	no	-	yes	Nude	no	no	-	no	-	no	-	yes	mouse	yes	no	no	-										-	yes	In house	yes	no	positive
50	IB7			Blood product & biotech	efficacy	no	-			no	no	-	yes	Nude	no	no	-	no	-	no	-	yes	mouse	yes	no	no	-										-	yes	In house	no	no	positive
51	IB7			Blood product & biotech	efficacy	no	-			no	no	-	yes	Nude	no	no	-	no	-	no	-	yes	mouse	yes	no	no	-										-	yes	In house	no	no	positive
52	IB7			Blood product & biotech	efficacy	no	-			no	no	-	yes	Nude	no	no	-	no	-	yes	Postive control	yes	mouse	yes	no	no	no										-	yes	In house	no	no	positive
53	IB7			Blood product & biotech	efficacy	no	-			no	no	-	yes	Nude	no	no	-	no	-	yes	Postive control	yes	mouse	yes	no	yes	metric										-	yes	In house	no	no	positive
54	IB7			Blood product & biotech	efficacy	no	-			no	no	-	yes	Nude	no	no	-	no	-	yes	Postive control	yes	mouse	yes	no	no	no										-	yes	In house	no	no	negative
55	IB7			Blood product & biotech	efficacy	no	-			no	no	-	yes	Nude	no	no	-	no	-	yes	Postive control	yes	mouse	yes	no	no	no										-	yes	In house	no	no	positive
56	IB7			Blood product & biotech	efficacy	no	-			no	no	-	yes	Nude	no	no	-	no	-	yes	Postive control	yes	mouse	yes	no	no	no										-	yes	In house	no	no	positive
57	IB8			Respiratory system	efficacy	no	-			no	no	-	yes	Wistar	no	no	-	no	-	yes	negative, positive	yes	rat	yes	yes	yes	both	yes	yes	no	-	yes	no	no	no	no	-	yes	In house	yes	no	positive	yes	yes	no	yes
58	IB8			Respiratory system	efficacy	no	-			no	no	-	yes	Wistar	no	no	-	no	-	yes	Negative	yes	rat	yes	yes	yes	both											yes	In house	yes	no	positive
59	IB9			Rheumatology	efficacy	yes	48		12	no	no	-	no	-	no	no	-	no	-	yes	Positive	yes	Rat	no	no	no	-	yes	yes	yes	yes	yes	yes	yes	no	no	-	yes	In house	no	no	positive	yes	yes	no	no
60	IB9			Rheumatology	efficacy	yes	70		10	no	no	-	no	-	no	no	-	no	-	yes	Positive, Negative	yes	Rat	no	no	no	-											yes	In house	no	no	positive
61	IB9			Rheumatology	efficacy	yes	50		10	no	no	-	yes	Sex, young adult	no	no	-	no	-	yes	Negative	yes	Rat	yes	yes	yes	both											yes	In house	no	no	positive
62	IB9			Rheumatology	efficacy	yes	48		12	no	no	-	no	-	no	no	-	yes	yes	yes	Negative	yes	Rat	yes	yes	yes	both											yes	In house	no	no	positive
63	IB13			Anti-neoplastic & immune-modulating agents	efficacy	no	-			-	no	-	no	-	no	no	-	yes	yes	yes	Negative, positive	yes	mouse	yes	no	yes	metric	no	-	yes	yes	yes	no	no	no	no	-	yes	Peer-reviewed	yes	yes	positive	yes	yes	yes	yes
64	IB13			Anti-neoplastic & immune-modulating agents	efficacy	yes	25		6	no	no	-	no	-	no	no	-	yes	yes	yes	Negative, positive	yes	mouse	yes	no	yes	both		-									yes	Peer-reviewed	yes	yes	positive
65	IB13			Anti-neoplastic & immune-modulating agents	efficacy	no	-			-	yes	ARCaPM cells were injected into the tibiae of nude mice on Day 1, and on Day 31 animals with established bone lesions were randomized to receive cabozantinib or vehicle qd for 7 weeks of treatment	no	-	no	no	-	no	-	yes	negative	yes	mouse	yes	no	yes	no											yes	Peer-reviewed	no	no	positive
66	IB13			Anti-neoplastic & immune-modulating agents	efficacy	no	-			-	no	-	no	-	no	no	-	no	-	no	-	yes	mouse	yes	no	yes	metric											yes	Peer-reviewed	yes	no	positive
67	IB10			Anti-neoplastic & immune-modulating agents	efficacy	yes	6		2	no	no	-	yes	sex	no	no	-	no	-	yes	unclear	yes	mouse	yes	no	yes	metric	yes	yes	no	-	yes	yes	-	yes	no	-	no	-	yes	no	positive	yes	no	no	yes
68	IB10			Anti-neoplastic & immune-modulating agents	efficacy	yes	6		2	no	no	-	yes	sex	no	no	-	no	-	yes	unclear	yes	mouse	yes	no	yes	metric											no	-	yes	no	positive
69	IB10			Anti-neoplastic & immune-modulating agents	efficacy	no	-			-	no	-	no	-	no	no	-	no	-	no	-	yes	mouse	yes	no	no	-											no	-	no	no	positive
70	IB10			Anti-neoplastic & immune-modulating agents	efficacy	no	-			-	no	-	no	-	no	no	-	no	-	no	-	yes	mouse	yes	no	no	-											no	-	no	no	positive
71	IB10			Anti-neoplastic & immune-modulating agents	efficacy	no	-			-	no	-	no	-	no	no	-	no	-	no	-	yes	mouse	yes	no	no	-											no	-	no	no	positive
72	IB10			Anti-neoplastic & immune-modulating agents	efficacy	yes	6		2	no	no	-	yes	sex	no	no	-	no	-	yes	unclear	yes	mouse	yes	no	yes	metric											no	-	yes	no	positive
73	IB11			Anti-neoplastic & immune-modulating agents	efficacy	yes	21		7	no	no	-	yes	sex	no	no	-	no	-	yes	negative	yes	rat	yes	yes	yes	both	yes	yes	no	-	yes	no	yes	yes	no	-	yes	In house	yes	yes	positive	yes	yes	no	yes
74	IB11			Anti-neoplastic & immune-modulating agents	efficacy	no	-			-	no	-	no	-	no	no	-	no	-	yes	negative	no	-	yes	yes	yes	both											yes	In house	yes	no	positive
75	IB11			Anti-neoplastic & immune-modulating agents	efficacy	no	-			-	no	-	no	-	no	no	-	no	-	yes	negative	no	-	yes	yes	yes	both											yes	In house	yes	no	positive
76	IB11			Anti-neoplastic & immune-modulating agents	efficacy	no	-			-	no	-	no	-	no	no	-	yes	yes	yes	negative, positive	no	-	yes	yes	yes	both											yes	In house	yes	no	positive
77	IB11			Anti-neoplastic & immune-modulating agents	efficacy	no	-			-	no	-	no	-	no	no	-	no	-	yes	negative, positive	no	-	yes	yes	yes	both											yes	In house	yes	no	positive
78	IB11			Anti-neoplastic & immune-modulating agents	efficacy	no	-			-	no	-	no	-	no	no	-	no	-	yes	Negative, positive	no	-	yes	yes	yes	both											yes	In house	yes	no	positive
79	IB11			Anti-neoplastic & immune-modulating agents	efficacy	no	-			-	no	-	no	-	no	no	-	no	-	yes	Negative, positive	no	-	yes	yes	yes	both											yes	In house	yes	no	positive
80	IB11			Anti-neoplastic & immune-modulating agents	efficacy	no	-			-	no	-	no	-	no	no	-	no	-	yes	Negative, positive	no	-	yes	yes	yes	both											yes	In house	yes	no	positive
81	IB12			Respiratory system	efficacy	no	-			-	no	-	no	-	no	no	-	no	-	no	-	yes	mouse	yes	no	yes	metric	yes	yes	no	-	yes	yes	-	yes	no	-	yes	In house	no	no	positive	no	yes	no	yes
82	IB12			Respiratory system	efficacy	no	-			-	no	-	no	-	no	no	-	no	-	no	-	yes	mouse	yes	no	yes	metric											yes	In house	no	no	positive
83	IB12			Respiratory system	efficacy	no	-			-	no	-	no	-	no	no	-	no	-	no	-	yes	mouse	yes	no	no	no											yes	In house	no	no	positive
84	IB12			Respiratory system	efficacy	no	-			-	no	-	yes	sex, nude mice	no	no	-	no	-	no	-	yes	mouse	yes	yes	yes	both											yes	In house	yes	yes	positive
85	IB12			Respiratory system	efficacy	yes	26	12-14	12	no	yes	To determine the histologic effect of vismodegib treatment on SC LS180 xenografts in CD-1 nude mice, 26 mice with a mean LS180 tumor volume of 75 mm 3 were grouped randomly into two groups of 12–14 mice each.	yes	nude	no	no	-	yes	no	yes	negative	yes	mouse	yes	yes	yes	both											yes	In house	yes	yes	positive
86	IB12			Respiratory system	efficacy	no	-			-	no	-	no	-	no	no	-	no	-	no	-	no	-	yes	no	no	-											yes	In house	no	no	positive
87	IB12			Respiratory system	efficacy	no	-			-	no	-	no	-	no	no	-	no	-	no	-	no	-	yes	no	no	-											yes	In house	no	no	positive
88	IB12			Respiratory system	efficacy	no	-			-	no	-	no	-	no	no	-	no	-	no	-	no	-	yes	no	no	-											yes	In house	no	no	positive
89	IB12			Respiratory system	efficacy	no	-			-	no	-	no	-	no	no	-	no	-	no	-	no	-	yes	no	no	-											yes	In house	no	no	positive
90	IB12			Respiratory system	efficacy	yes	45	5-7	5	no	no		no	-	no	no	-	yes	no	yes	negative	yes	mouse	yes	yes	yes	both											yes	In house	yes	no	positive
91	IB12			Respiratory system	efficacy	no	-			-	no	-	no	-	no	no	-	no	-	yes	negative	yes	mouse	yes	yes	yes	both											yes	In house	no	no	positive
92	IB12			Respiratory system	efficacy	no	-			-	no	-	no	-	no	no	-	no	-	no	-	no	-	yes	no	no	-											yes	In house	no	yes	positive
93	IB12			Respiratory system	efficacy	no	-			-	no	-	no	-	no	no	-	no	-	no	-	no	-	yes	no	no	-											yes	In house	no	yes	positive
94	IB12			Respiratory system	efficacy	no	-			-	no	-	no	-	no	no	-	no	-	no	-	no	-	yes	no	no	-											yes	In house	no	yes	positive
95	IB12			Respiratory system	efficacy	no	-			-	no	-	no	-	no	no	-	no	-	no	-	no	-	yes	no	no	-											yes	In house	no	yes	positive
96	IB12			Respiratory system	efficacy	no	-			-	no	-	no	-	no	no	-	no	-	no	-	no	-	yes	no	no	-											yes	In house	no	yes	positive
97	IB12			Respiratory system	efficacy	no	-			-	no	-	no	-	no	no	-	no	-	no	-	no	-	yes	no	no	-											yes	In house	no	yes	positive
98	IB12			Respiratory system	efficacy	no	-			-	no	-	no	-	no	no	-	no	-	no		no	-	yes	no	no	-											yes	In house	no	no	negative
99	IB12			Respiratory system	efficacy	no	-			-	no	-	no	-	no	no	-	no	-	no	-	no	-	yes	no	yes	metric											yes	In house	no	no	positive
100	IB12			Respiratory system	efficacy	no	-			-	no	-	yes	Nude	no	no	-	no	-	no		no	-	yes	no	no	-											yes	In house	no	no	positive
101	IB14			Anti-neoplastic & immune-modulating agents	efficacy	no	-			-	no	-	no	-	no	no	-	no	-	no		yes	rat	yes	no	yes	metric	no	-	no	-	yes	no	no	yes	no	-	yes	peer revieweded	no	no	positive	yes	yes	yes	no
102	IB14			Anti-neoplastic & immune-modulating agents	efficacy	no	-			-	no	-	no	-	no	no	-	no	-	no		yes	rat	yes	no	yes	metric											yes	peer revieweded	no	no	positive
103	IB15			Anti-neoplastic & immune-modulating agents	efficacy	no	-			-	no	-	no	-	no	no	-	no	-	no	-	yes	rat	yes	no	no	-	yes	yes	no	-	yes	no	yes	yes	yes	rat, mice	yes	peer revieweded	no	no	positive	no	yes	yes	yes
104	IB15			Anti-neoplastic & immune-modulating agents	efficacy	no	-			-	no	-	no	-	no	no	-	no	-	yes	negative	yes	mouse	yes	yes	yes	both											yes	peer revieweded	no	no	positive
105	IB15			Anti-neoplastic & immune-modulating agents	efficacy	no	-			-	no	-	no	-	no	no	-	no	-	yes	negative	yes	mouse	yes	yes	yes	both											yes	peer revieweded	no	no	positive
106	IB15			Anti-neoplastic & immune-modulating agents	efficacy	no	-			-	no	-	no	-	no	no	-	no	-	no	-	yes	mouse	yes	no	no	-											yes	In house	no	no	negative
107	IB15			Anti-neoplastic & immune-modulating agents	efficacy	yes	30		10	no	no	-	no	-	no	no	-	no	-	yes	Negative, positive	yes	mouse	yes	no	yes	metric											yes	peer revieweded	no	no	positive
108	IB15			Anti-neoplastic & immune-modulating agents	efficacy	yes	30		10	no	no	-	no	-	no	no	-	no	-	yes	Negative, positive	yes	mouse	yes	no	yes	metric											yes	peer revieweded	no	no	positive
109	IB15			Anti-neoplastic & immune-modulating agents	efficacy	no	-			-	no	-	no	-	no	no	-	no	-	yes	Postive control	yes	mouse	yes	no	yes	both											yes	peer revieweded	no	no	positive
110	IB15			Anti-neoplastic & immune-modulating agents	efficacy	no	-			-	no	-	no	-	no	no	-	no	-	yes	Postive control	yes	mouse	yes	no	yes	both											yes	peer revieweded	no	no	positive
111	IB15			Anti-neoplastic & immune-modulating agents	efficacy	no	-			-	no	-	no	-	no	no	-	no	-	no	-	yes	mouse	no	no	no	-											yes	peer revieweded	no	no	positive
112	IB15			Anti-neoplastic & immune-modulating agents	efficacy	no	-			-	no	-	no	-	no	no	-	no	-	no	-	yes	mouse	no	no	no	-											yes	peer revieweded	no	no	positive
113	IB15			Anti-neoplastic & immune-modulating agents	efficacy	no	-			-	no	-	no	-	no	no	-	no	-	no	-	yes	mouse	yes	no	no	-											yes	peer revieweded	no	no	positive
114	IB15			Anti-neoplastic & immune-modulating agents	efficacy	no	-			-	no	-	no	-	no	no	-	no	-	no	-	yes	mouse	yes	no	yes	metric											yes	peer revieweded	yes	no	positive
115	IB15			Anti-neoplastic & immune-modulating agents	efficacy	no	-			-	no	-	yes	sex, female	no	no	-	no	-	no	-	yes	mouse	yes	no	no	-											yes	peer revieweded	no	no	positive
116	IB15			Anti-neoplastic & immune-modulating agents	efficacy	no	-			-	no	-	no	-	no	no	-	no	-	no	-	yes	mouse	yes	no	no	-											yes	peer revieweded	no	no	positive
117	IB15			Anti-neoplastic & immune-modulating agents	efficacy	no	-			-	no	-	no	-	no	no	-	no	-	no	-	yes	rat	no	no	no	-											yes	peer revieweded	no	no	positive
118	IB15			Anti-neoplastic & immune-modulating agents	efficacy	no	-			-	no	-	no	-	no	no	-	no	-	yes	Postive control	yes	rat	yes	no	yes	both											yes	peer revieweded	no	no	positive
119	IB16		2		no efficacy						-	-	-	-	-	-	-	-	-	-	-	-	-	-	-	-	-	-	-	-	-	-	-	-	-	-	-	-	-	-
120	IB17			Anti-infectives	efficacy	yes	31	7-8	7	no	no	-	yes	bodyweight at day 0	no	no	-	yes	no	yes	negative	yes	mouse	yes	no	yes	both	yes	yes	no		yes	no	yes	yes	yes	mouse, dog	no	-	no	yes	positive	yes	no	no	no
121	IB17			Anti-infectives	efficacy	yes	16		8	no	no	-	no	-	no	no	-	no	-	yes	negative	yes	mouse	yes	no	yes	both											no	-	no	yes	positive
122	IB17			Anti-infectives	efficacy	yes	56		8	no	no	-	yes	sex, age	no	no	-	no	-	yes	negative	yes	rat	yes	no	yes	both											no	-	no	yes	positive
123	IB17			Anti-infectives	efficacy	yes	40		8	no	no	-	yes	sex	no	no	-	no	-	yes	negative	yes	dog	yes	no	yes	both											no	-	no	yes	positive
124	IB17			Anti-infectives	efficacy	yes	3		3	no	no	-	yes	sex, age	no	no	-	no	-	yes	cross over	yes	monkey	no	no	yes	both											no	-	no	yes	positive
125	IB17			Anti-infectives	efficacy	yes	40		8	no	no	-	yes	sex	no	no	-	no	-	yes	negative	yes	hamster	no	no	yes	both											no	-	no	yes	positive
126	IB17			Anti-infectives	efficacy	yes	24		8	no	no	-	yes	sex	no	no	-	no	-	yes	negative	yes	guinea pigs	yes	yes	yes	both											no	-	no	yes	positive
127	IB18			Alimentary tract & metabolism	efficacy	yes	60		10	no	no	-	no	-	no	no	-	no	-	yes	negative	yes	mouse	yes	no	yes	both	yes	yes	yes	yes	no	yes	-	yes	yes	mice, rat, monkey	yes	in house	yes	yes	positive	yes	yes	no	yes
128	IB18			Alimentary tract & metabolism	efficacy	yes	36		6	no	no	-	no	-	no	no	-	no	-	yes	negative	yes	rat	yes	no	yes	both											yes	in house	yes	yes	positive
129	IB18			Alimentary tract & metabolism	efficacy	yes	16	5-6	5	no	no	-	no	-	no	no	-	yes	no	no	-	yes	monkey	no	no	yes	both											yes	in house	yes	yes	positive
130	IB18			Alimentary tract & metabolism	efficacy	yes	96		12	no	yes	yes	yes	sex	no	no	-	no	-	yes	Negative, positive	yes	mouse	yes	yes	yes	both											yes	in house	yes	yes	positive
131	IB18			Alimentary tract & metabolism	efficacy	yes	72		12	no	yes	yes	yes	sex	no	no	-	no	-	yes	Negative, positive	yes	mouse	yes	yes	yes	both											yes	in house	no	yes	positive
132	IB18			Alimentary tract & metabolism	efficacy	yes	40		8	no	no	-	no	-	no	no	-	no	-	yes	negative	yes	mouse	yes	no	yes	metric											yes	in house	yes	yes	positive
133	IB18			Alimentary tract & metabolism	efficacy	yes	50		10	no	no	-	no	-	no	no	-	no	-	yes	positive	yes	mouse	yes	no	yes	metric											yes	in house	yes	yes	positive
134	IB18			Alimentary tract & metabolism	efficacy	yes	90		10	no	yes	yes	no	-	no	no	-	no	-	yes	negative	yes	mouse	yes	no	yes	both											yes	in house	yes	yes	positive
135	IB18			Alimentary tract & metabolism	efficacy	yes	90		10	no	no	-	no	-	no	no	-	no	-	yes	Negative, positive	yes	mouse	yes	no	yes	both											yes	in house	yes	yes	positive
136	IB18			Alimentary tract & metabolism	efficacy	no	-			-	yes	yes	yes	sex	no	no	-	no	-	yes	negative	yes	mouse	yes	no	yes	both											yes	in house	yes	yes	positive
137	IB18			Alimentary tract & metabolism	efficacy	yes	56		14	no	yes	yes	yes	sex, age	no	no	-	no	-	yes	Negative, positive	yes	mouse	yes	no	yes	both											yes	in house	yes	yes	positive
138	IB19			Anti-neoplastic & immune-modulating agents	efficacy	yes	12		6	no	yes	yes	no	-	no	no	-	no	-	yes	negative	yes	mouse	yes	yes	yes	both	no	-	no	-	no	no	no	no	no	-	no		yes	no	positive	yes	no	no	yes
139	IB20			Anti-neoplastic & immune-modulating agents	efficacy	no	-			-	no	no	no		no	no	-	no	-	no	-	yes	rat	yes	yes	no	-	yes	yes	no	-	yes	yes	-	yes	yes	rat, mice	yes	peer revieweded	yes	no	positive	yes	yes	yes	yes
140	IB20			Anti-neoplastic & immune-modulating agents	efficacy	no	-			-	no	no	yes	sex	no	no	-	no	-	yes	negative	yes	rat	yes	yes	yes	both											yes	peer revieweded	yes	no	positive
141	IB20			Anti-neoplastic & immune-modulating agents	efficacy	no	-			-	no	no	yes	sex	no	no	-	no	-	yes	negative	yes	rat	yes	yes	yes	both											yes	peer revieweded	yes	no	positive
142	IB20			Anti-neoplastic & immune-modulating agents	efficacy	no	-			-	no	no	no	-	no	no	-	no	-	no	-	yes	mouse	yes	no	no	-											yes	peer revieweded	yes	no	positive
143	IB20			Anti-neoplastic & immune-modulating agents	efficacy	no	-			-	no	no	no	-	no	no	-	no	-	yes	Negative, positive	yes	mouse	yes	no	yes	both											yes	peer revieweded	yes	no	positive
144	IB20			Anti-neoplastic & immune-modulating agents	efficacy	no	-			-	no	no	no	-	no	no	-	no	-	yes	Negative, positive	yes	mouse	yes	no	yes	both											yes	peer revieweded	yes	no	positive
145	IB20			Anti-neoplastic & immune-modulating agents	efficacy	no	-			-	no	no	no	-	no	no	-	no	-	yes	positive	yes	mouse	yes	yes	yes	both											yes	peer revieweded	yes	no	positive
146	IB20			Anti-neoplastic & immune-modulating agents	efficacy	no	-			-	no	no	no	-	no	no	-	no	-	no	-	yes	mouse	yes	no	yes	both											yes	peer revieweded	no	no	positive
147	IB20			Anti-neoplastic & immune-modulating agents	efficacy	no	-			-	no	no	no	-	no	no	-	no	-	no	-	yes	mouse	yes	no	yes	both											yes	peer revieweded	no	no	positive
148	IB20			Anti-neoplastic & immune-modulating agents	efficacy	no	-			-	no	no	yes	sex	no	no	-	no	-	no	-	yes	mouse	yes	no	no	-											yes	peer revieweded	no	no	positive
149	IB20			Anti-neoplastic & immune-modulating agents	efficacy	no	-			-	no	no	no	-	no	no	-	no	-	no	-	yes	mouse	yes	no	no	-											yes	peer revieweded	no	no	positive
150	IB20			Anti-neoplastic & immune-modulating agents	efficacy	no	-			-	no	no	no	-	no	no	-	no	-	no	-	yes	mouse	yes	no	yes	both											yes	peer revieweded	no	no	positive
151	IB20			Anti-neoplastic & immune-modulating agents	efficacy	no	-			-	no	no	no	-	no	no	-	no	-	no	-	yes	rat	yes	no	no	-											yes	peer revieweded	no	no	positive
152	IB20			Anti-neoplastic & immune-modulating agents	efficacy	no	-			-	no	no	no	-	no	no	-	no	-	no	-	yes	mouse	yes	no	no	-											yes	peer revieweded	no	no	positive
153	IB20			Anti-neoplastic & immune-modulating agents	efficacy	no	-			-	no	no	no	-	no	no	-	no	-	yes	negative	yes	mouse	yes	no	no	-											yes	peer revieweded	no	no	positive
154	IB20			Anti-neoplastic & immune-modulating agents	efficacy	no	-			-	no	no	no	-	no	no	-	no	-	yes	positive	yes	rat	yes	no	yes	both											yes	peer revieweded	no	no	positive
155	IB21			Anti-neoplastic & immune-modulating agents	efficacy	no	-			-	no	no	no	-	no	no	-	no	-	yes	positive	yes	mouse	yes	no	yes	both	yes	yes	no		yes	yes		yes	no	-	no	-	yes	no	positive	no	no	no	yes
156	IB21			Anti-neoplastic & immune-modulating agents	efficacy	no	-			-	no	no	no	-	no	no	-	no	-	yes	positive	yes	mouse	yes	no	yes	both											no	-	yes	no	positive
157	IB21			Anti-neoplastic & immune-modulating agents	efficacy	no	-			-	no	-	no	-	no	no	-	no	-	yes	positive	yes	mouse	yes	yes	yes	both											no	-	yes	yes	positive
158	IB21			Anti-neoplastic & immune-modulating agents	efficacy	no	-			-	no	-	no	-	no	no	-	no	-	yes	negative, positive	yes	mouse	yes	yes	yes	both											no	-	no	yes	positive
159	IB21			Anti-neoplastic & immune-modulating agents	efficacy	no	-			-	no	-	no	-	no	no	-	no	-	yes	negative, positive	yes	mouse	yes	yes	yes	both											no	-	no	yes	positive
160	IB21			Anti-neoplastic & immune-modulating agents	efficacy	no	-			-	no	-	no	-	no	no	-	no	-	yes	negative, positive	yes	mouse	yes	yes	yes	both											no	-	no	yes	positive
161	IB21			Anti-neoplastic & immune-modulating agents	efficacy	yes	40		10	no	no	-	no	-	no	no	-	no	-	yes	negative, positive	yes	mouse	yes	yes	yes	both											no	-	no	yes	positive
162	IB21			Anti-neoplastic & immune-modulating agents	efficacy	yes	20		10	no	no	-	no	-	no	no	-	no	-	yes	negative, positive	yes	mouse	yes	yes	yes	both											no	-	no	yes	positive
163	IB21			Anti-neoplastic & immune-modulating agents	efficacy	yes	20		5	no	no	-	no	-	no	no	-	yes	no	yes	negative, positive	yes	mouse	yes	yes	yes	both											no	-	no	no	positive
164	IB21			Anti-neoplastic & immune-modulating agents	efficacy	yes	12		3	no	no	-	no	-	no	no	-	yes	no	yes	negative, positive	yes	mouse	yes	yes	yes	both											no	-	no	no	positive
165	IB21			Anti-neoplastic & immune-modulating agents	efficacy	yes	20		5	no	no	-	no	-	no	no	-	yes	no	yes	negative, positive	yes	mouse	yes	yes	yes	both											no	-	no	no	positive
166	IB21			Anti-neoplastic & immune-modulating agents	efficacy	no	-			-	no	-	no	-	no	no	-	no	-	no	-	no	-	yes	no	no	-											no	-	yes	no	positive
167	IB21			Anti-neoplastic & immune-modulating agents	efficacy	no	-			-	no	-	no	-	no	no	-	no	-	no	-	no	-	yes	no	no	-											no	-	yes	no	positive
168	IB21			Anti-neoplastic & immune-modulating agents	efficacy	no	-			-	no	-	no	-	no	no	-	no	-	no	-	no	-	yes	no	no	-											no	-	yes	no	positive
169	IB21			Anti-neoplastic & immune-modulating agents	efficacy	no	-			-	no	-	no	-	no	no	-	no	-	no	-	no	-	yes	no	no	-											no	-	yes	no	negative
170	IB21			Anti-neoplastic & immune-modulating agents	efficacy	no	-			-	no	-	no	-	no	no	-	no	-	no	-	no	-	yes	no	no	-											no	-	yes	no	positive
171	IB21			Anti-neoplastic & immune-modulating agents	efficacy	no	-			-	no	-	no	-	no	no	-	no	-	no	-	no	-	yes	no	no	-											no	-	yes	no	positive
172	IB21			Anti-neoplastic & immune-modulating agents	efficacy	no	-			-	no	-	no	-	no	no	-	no	-	no	-	no	-	yes	no	no	-											no	-	no	no	positive
173	IB22			Anti-neoplastic & immune-modulating agents	efficacy	yes	24		8	no	no	-	yes	sex	no	no	-	no	-	no	-	yes	mouse	yes	no	yes	both	yes	yes	no		yes	yes	-	yes	yes	mice, rat	no	-	yes	no	positive	no	no	no	yes
174	IB22			Anti-neoplastic & immune-modulating agents	efficacy	no	-			-	no	-	yes	sex	no	no	-	no	-	no	-	yes	mouse	yes	no	yes	both											no	-	yes	no	positive
175	IB22			Anti-neoplastic & immune-modulating agents	efficacy	no	-			-	no	-	no	-	no	no	-	no	-	no	-	yes	mouse	yes	no	yes	both											no	-	yes	no	positive
176	IB22			Anti-neoplastic & immune-modulating agents	efficacy	no	-			-	no	-	no	-	no	no	-	no	-	no	-	yes	rat	yes	no	yes	both											no	-	yes	no	positive
177	IB22			Anti-neoplastic & immune-modulating agents	efficacy	no	-			-	no	-	yes	sex	no	no	-	no	-	no	-	yes	rat	yes	no	yes	both											no	-	yes	no	positive
178	IB22			Anti-neoplastic & immune-modulating agents	efficacy	no	-			-	no	-	yes	sex	no	no	-	no	-	no	-	yes	rat	yes	no	yes	both											no	-	yes	no	positive
179	IB22			Anti-neoplastic & immune-modulating agents	efficacy	no	-			-	no	-	no	-	no	no	-	no	-	no	-	yes	rabbit	yes	no	yes	both											no	-	yes	no	positive
180	IB22			Anti-neoplastic & immune-modulating agents	efficacy	no	-			-	no	-	no	-	no	no	-	no	-	no	-	yes	rabbit	yes	no	yes	both											no	-	yes	no	negative
181	IB22			Anti-neoplastic & immune-modulating agents	efficacy	no	-			-	no	-	no	-	no	no	-	no	-	no	-	yes	mouse	yes	no	yes	metric											no	-	no	no	positive
182	IB22			Anti-neoplastic & immune-modulating agents	efficacy	no	-			-	no	-	no	-	no	no	-	no	-	no	-	yes	mouse	yes	no	yes	metric											no	-	no	no	negative
183	IB22			Anti-neoplastic & immune-modulating agents	efficacy	no	-			-	no	-	no	-	no	no	-	no	-	no	-	yes	mouse	yes	no	yes	metric											no	-	no	no	positive
184	IB22			Anti-neoplastic & immune-modulating agents	efficacy	no	-			-	no	-	no	-	no	no	-	no	-	no	-	yes	mouse	yes	no	yes	metric											no	-	no	no	positive
185	IB22			Anti-neoplastic & immune-modulating agents	efficacy	no	-			-	no	-	no	-	no	no	-	no	-	no	-	yes	mouse	yes	no	yes	metric											no	-	no	no	positive
186	IB22			Anti-neoplastic & immune-modulating agents	efficacy	no	-			-	no	-	no	-	no	no	-	no	-	no	-	yes	mouse	yes	no	yes	metric											no	-	no	no	positive
187	IB22			Anti-neoplastic & immune-modulating agents	efficacy	no	-			-	no	-	no	-	no	no	-	no	-	no	-	yes	mouse	yes	no	yes	metric											no	-	no	no	positive
188	IB22			Anti-neoplastic & immune-modulating agents	efficacy	no	-			-	no	-	no	-	no	no	-	no	-	no	-	yes	mouse	yes	yes	yes	both											no	-	no	no	negative
189	IB22			Anti-neoplastic & immune-modulating agents	efficacy	no	-			-	no	-	no	-	no	no	-	no	-	no	-	yes	mouse	yes	no	yes	metric											no	-	no	no	negative
190	IB22			Anti-neoplastic & immune-modulating agents	efficacy	no	-			-	no	-	no	-	no	no	-	no	-	no	-	yes	mouse	yes	no	yes	metric											no	-	no	no	negative
191	IB22			Anti-neoplastic & immune-modulating agents	efficacy	no	-			-	no	-	no	-	no	no	-	no	-	no	-	yes	mouse	yes	no	yes	metric											no	-	no	no	negative
192	IB22			Anti-neoplastic & immune-modulating agents	efficacy	no	-			-	no	-	no	-	no	no	-	no	-	no	-	yes	mouse	yes	no	yes	metric											no	-	no	no	negative
193	IB22			Anti-neoplastic & immune-modulating agents	efficacy	no	-			-	no	-	no	-	no	no	-	no	-	no	-	yes	mouse	yes	no	yes	metric											no	-	no	no	positive
194	IB22			Anti-neoplastic & immune-modulating agents	efficacy	no	-			-	no	-	no	-	no	no	-	no	-	no	-	yes	mouse	yes	no	yes	metric											no	-	no	no	positive
195	IB22			Anti-neoplastic & immune-modulating agents	efficacy	no	-			-	no	-	no	-	no	no	-	no	-	no	-	yes	mouse	yes	no	yes	metric											no	-	no	no	positive
196	IB22			Anti-neoplastic & immune-modulating agents	efficacy	no	-			-	no	-	no	-	no	no	-	no	-	no	-	yes	mouse	yes	no	yes	metric											no	-	no	no	negative
197	IB22			Anti-neoplastic & immune-modulating agents	efficacy	no	-			-	no	-	no	-	no	no	-	no	-	no	-	yes	mouse	yes	no	yes	metric											no	-	no	no	negative
198	IB22			Anti-neoplastic & immune-modulating agents	efficacy	no	-			-	no	-	no	-	no	no	-	no	-	no	-	yes	mouse	yes	no	yes	metric											no	-	no	no	positive
199	IB22			Anti-neoplastic & immune-modulating agents	efficacy	no	-			-	no	-	no	-	no	no	-	no	-	no	-	yes	mouse	yes	no	yes	metric											no	-	no	no	positive
200	IB22			Anti-neoplastic & immune-modulating agents	efficacy	no	-			-	no	-	no	-	no	no	-	no	-	no	-	yes	mouse	yes	no	yes	metric											no	-	no	no	positive
201	IB23			Blood product & biotech	efficacy	yes	48		8	no	no	-	yes	sex	no	no	-	yes	yes	yes	negative	yes	mouse	yes	yes	yes	metric	yes	yes	no	-	no	yes	-	yes	yes	mice, dogs	yes	in house	yes	yes	positive	yes	yes	yes	yes
202	IB23			Blood product & biotech	efficacy	yes	27		9	no	no	-	yes	sex	no	no	-	no	-	yes	negative	yes	mouse	yes	no	yes	metric											yes	both	yes	no	positive
203	IB23			Blood product & biotech	efficacy	yes	18	5-8	5	no	no	-	yes	sex	no	no	-	no	-	yes	negative	yes	mouse	yes	no	yes	both											yes	in house	yes	yes	positive
204	IB23			Blood product & biotech	efficacy	no	-			-	no	-	no	-	no	no	-	no	-	no	-	yes	mouse	yes	no	yes	metric											yes	in house	yes	no	positive
205	IB23			Blood product & biotech	efficacy	yes	16		8	no	no	-	yes	sex	no	no	-	yes	yes	yes	negative	yes	mouse	yes	yes	yes	metric											yes	in house	yes	yes	positive
206	IB23			Blood product & biotech	efficacy	no	-			-	no	-	no	-	no	no	-	no	-	no	-	yes	mouse	yes	no	yes	metric											yes	peer revieweded	yes	no	positive
207	IB23			Blood product & biotech	efficacy	yes	31	5-7	5	no	no	-	yes	sex	no	no	-	yes	yes	yes	negative	yes	mouse	yes	yes	yes	metric											yes	peer revieweded	yes	yes	positive
208	IB23			Blood product & biotech	efficacy	yes	70		10	no	no	-	no	-	no	no	-	yes	yes	yes	negative	yes	mouse	yes	yes	yes	metric											yes	both	yes	no	positive
209	IB23			Blood product & biotech	efficacy	no	-			-	no	-	no	-	no	no	-	no	-	yes	negative	yes	mouse	yes	no	yes	metric											yes	peer revieweded	yes	no	positive
210	IB23			Blood product & biotech	efficacy	yes	20		10	no	no	-	yes	sex	no	no	-	no	-	yes	negative	yes	mouse	yes	yes	yes	both											yes	peer revieweded	yes	no	positive
211	IB23			Blood product & biotech	efficacy	yes	30		10	no	no	-	yes	sex	no	no	-	no	-	yes	negative	yes	mouse	yes	no	yes	both											yes	peer revieweded	yes	no	positive
212	IB23			Blood product & biotech	efficacy	yes	50		10	no	no	-	yes	sex	no	no	-	yes	yes	yes	negative, positive	yes	mouse	yes	no	yes	both											yes	in house	yes	no	positive
213	IB23			Blood product & biotech	efficacy	no	-				no	-	no	-	no	no	-	no	-	no	-	no	-	yes	no	yes	metric											yes	peer revieweded	yes	no	positive
214	IB23			Blood product & biotech	efficacy	yes	40		10	no	no	-	no	-	no	no	-	no	-	yes	negative, positive	yes	mouse	yes	no	yes	both											yes	peer revieweded	yes	yes	positive
215	IB23			Blood product & biotech	efficacy	no	-			-	no	-	no	-	no	no	-	no	-	no	-	no	-	yes	no	yes	metric											yes	peer revieweded	yes	no	positive
216	IB23			Blood product & biotech	efficacy	no	-			-	no	-	no	-	no	no	-	no	-	no	-	no	-	yes	no	yes	metric											yes	peer revieweded	yes	no	positive
217	IB23			Blood product & biotech	efficacy	yes	13	5-8	5	no	no	-	yes	sex	no	no	-	yes	yes	yes	negative	yes	mouse	yes	no	yes	metric											yes	in house	yes	yes	positive
218	IB23			Blood product & biotech	efficacy	yes	48	8-1ß	8	no	no	-	yes	sex	no	no	-	yes	yes	yes	negative	yes	mouse	yes	yes	yes	both											yes	both	yes	yes	positive
219	IB23			Blood product & biotech	efficacy	yes	40	8 per group	8	no	no	-	yes	sex	no	no	-	yes	yes	yes	negative, positive	yes	mouse	yes	yes	yes	metric											yes	both	yes	yes	positive
220	IB23			Blood product & biotech	efficacy	yes	30		10	no	no	-	yes	sex	no	no	-	yes	yes	yes	negative	yes	mouse	yes	yes	yes	both											yes	in house	yes	yes	positive
221	IB23			Blood product & biotech	efficacy	yes	13	5-8	5	no	no	-	yes	sex	no	no	-	yes	yes	yes	negative	yes	mouse	yes	no	yes	metric											yes	in house	yes	yes	positive
222	IB23			Blood product & biotech	efficacy	yes	40		10	no	no	-	yes	sex	no	no	-	yes	yes	yes	negative	yes	mouse	yes	yes	yes	metric											yes	in house	yes	yes	positive
223	IB23			Blood product & biotech	efficacy	no	-			-	no	-	no	-	no	no	-	no	-	no	-	no	-	yes	no	yes	metric											yes	in house	yes	no	positive
224	IB23			Blood product & biotech	efficacy	no	-			-	no	-	no	-	no	no	-	no	-	no	-	no	-	yes	no	yes	metric											yes	peer revieweded	yes	no	positive
225	IB23			Blood product & biotech	efficacy	no	-			-	no	-	no	-	no	no	-	no	-	no	-	no	-	yes	no	yes	metric											yes	peer revieweded	yes	no	positive
226	IB23			Blood product & biotech	efficacy	no	-			-	no	-	no	-	no	no	-	no	-	no	-	no	-	yes	no	yes	metric											yes	peer revieweded	yes	no	positive
227	IB23			Blood product & biotech	efficacy	no	-			-	no	-	no	-	no	no	-	no	-	no	-	no	-	yes	no	yes	metric											yes	peer revieweded	yes	no	positive
228	IB23			Blood product & biotech	efficacy	no	-			-	no	-	no	-	no	no	-	no	-	no	-	no	-	yes	no	yes	metric											yes	peer revieweded	yes	no	positive
229	IB24			Anti-neoplastic & immune-modulating agents	efficacy	yes	24		8	no	no	-	no	-	no	no	-	no	-	no	-	yes	mouse	yes	yes	yes	metric	yes	yes	no	-	yes	no	yes	yes	no	-	no	-	no	yes	positive	yes	no	no	yes
230	IB24			Anti-neoplastic & immune-modulating agents	efficacy	yes	48	7-8	8	no	no	-	no	-	no	no	-	yes	no	no	-	yes	mouse	yes	yes	yes	metric											no	-	no	yes	positive
231	IB24			Anti-neoplastic & immune-modulating agents	efficacy	yes	16	8 per group	8	no	no	-	yes	sex	no	no	-	yes	no	no	-	yes	mouse	yes	yes	yes	both											no	-	no	yes	positive
232	IB24			Anti-neoplastic & immune-modulating agents	efficacy	yes	64		8	no	no	-	no	-	no	no	-	no	-	no	-	yes	mouse	yes	yes	yes	metric											no	-	no	no	positive
233	IB25			Anti-neoplastic & immune-modulating agents	efficacy	no	-			-	no	-	no	-	no	no	-	no	-	yes	negative	yes	mouse	yes	yes	yes	both	yes	yes	no	-	yes	yes	-	yes	no	-	no	-	no	yes	positive	yes	no	no	yes
234	IB25			Anti-neoplastic & immune-modulating agents	efficacy	no	-			-	no	-	no	-	no	no	-	no	-	yes	negative	yes	mouse	yes	yes	yes	both											no	-	yes	no	positive
235	IB25			Anti-neoplastic & immune-modulating agents	efficacy	no	-			-	no	-	no	-	no	no	-	no	-	no	-	no	-	yes	no	yes	metric											no	-	yes	no	positive
236	IB25			Anti-neoplastic & immune-modulating agents	efficacy	no	-			-	no	-	no	-	no	no	-	no	-	no	-	no	-	yes	no	yes	metric											no	-	yes	no	positive
237	IB25			Anti-neoplastic & immune-modulating agents	efficacy	no	-			-	no	-	no	-	no	no	-	no	-	no	-	no	-	yes	no	yes	metric											no	-	yes	no	positive
238	IB25			Anti-neoplastic & immune-modulating agents	efficacy	no	-			-	no	-	no	-	no	no	-	no	-	no	-	no	-	yes	no	yes	metric											no	-	yes	no	positive
239	IB25			Anti-neoplastic & immune-modulating agents	efficacy	no	-			-	no	-	no	-	no	no	-	no	-	no	-	no	-	yes	no	yes	metric											no	-	yes	no	positive
240	IB25			Anti-neoplastic & immune-modulating agents	efficacy	no	-			-	no	-	no	-	no	no	-	no	-	yes	negative, positive	no		yes	yes	yes	both											no	-	no	yes	positive
241	IB25			Anti-neoplastic & immune-modulating agents	efficacy	no	-			-	no	-	no	-	no	no	-	no	-	yes	negative, positive	no		yes	yes	yes	both											no	-	no	no	positive
242	IB25			Anti-neoplastic & immune-modulating agents	efficacy	no	-			-	no	-	no	-	no	no	-	no	-	yes	negative, positive	no		yes	yes	yes	both											no	-	yes	no	positive
243	IB25			Anti-neoplastic & immune-modulating agents	efficacy	no	-			-	no	-	no	-	no	no	-	no	-	yes	negative, positive	no		yes	yes	yes	both											no	-	yes	yes	positive
244	IB26			Anti-neoplastic & immune-modulating agents	efficacy	no	-			-	no	-	no	-	no	no	-	no	-	yes	negative, positive	yes	mouse	yes	yes	yes	both	yes	yes	no	-	yes	no	yes	yes	yes	mice, rats	yes	in house	no	yes	positive	yes	yes	yes	yes
245	IB26			Anti-neoplastic & immune-modulating agents	efficacy	yes	36		12	no	no	-	yes	sex	no	no	-	no	-	yes	negative, positive	yes	mouse	yes	yes	yes	both											yes	in house	no	yes	positive
246	IB26			Anti-neoplastic & immune-modulating agents	efficacy	no	-			-	no	-	yes	sex	no	no	-	no	-	no	-	yes	rat	yes	no	yes	metric											no	-	no	no	positive
247	IB26			Anti-neoplastic & immune-modulating agents	efficacy	yes	25		5	no	no	-	yes	sex	no	no	-	no	-	yes	positive	yes	mouse	yes	no	yes	both											yes	peer revieweded	yes	yes	positive
248	IB27			Allergy & Immunology	efficacy	no	-			-	no	-	no	-	no	no	-	no	-	no	-	yes	primate	yes	no	yes	metric	no	-	no	-	yes	no	no	no	no	Therefore, the majority of nonclinical efficacy studies with belatacept were performed on human or non-human primate cells in vitro or non-human primates in vivo.	no	-	no	no	positive	yes	no	no	no
249	IB27			Allergy & Immunology	efficacy	no	-			-	no	-	no	-	no	no	-	no	-	no	-	yes	primate	yes	no	no	-											no	-	no	no	positive
250	IB27			Allergy & Immunology	efficacy	no	-			-	no	-	no	-	no	no	-	no	-	no	-	yes	primate	yes	no	yes	metric											no	-	no	no	positive
251	IB28			Respiratory system	efficacy	no	-			-	no	-	no	-	no	no	-	no	-	no	-	yes	rat	yes	no	yes	metric	yes	yes	no	-	yes	yes	-	yes	yes	mice, rats, dogs	yes	in house	no	no	positive	yes	yes	yes	yes
252	IB28			Respiratory system	efficacy	no	-			-	no	-	no	-	no	no	-	no	-	no	-	yes	rat	yes	no	yes	both											yes	in house	yes	no	positive
253	IB28			Respiratory system	efficacy	no	-			-	no	-	no	-	no	no	-	no	-	no	-	yes	rat	yes	no	yes	both											yes	in house	no	no	positive
254	IB28			Respiratory system	efficacy	no	-			-	no	-	no	-	no	no	-	no	-	no	-	yes	dog	yes	no	yes	metric											yes	in house	yes	no	positive
255	IB28			Respiratory system	efficacy	no	-			-	no	-	no	-	no	no	-	no	-	yes	negative	yes	mouse	yes	no	yes	both											yes	in house	no	yes	positive
256	IB28			Respiratory system	efficacy	no	-			-	no	-	no	-	no	no	-	no	-	yes	negative	yes	rat	yes	no	yes	both											yes	in house	no	no	positive
257	IB28			Respiratory system	efficacy	no	-			-	no	-	no	-	no	no	-	no	-	yes	negative	yes	rat	yes	no	yes	metric											yes	peer revieweded	no	no	positive
258	IB29			Blood product & biotech	efficacy	no	-			-	no	-	no	-	no	no	-	no	-	no	-	yes	mouse	yes	no	no	-	yes	yes	no	-	yes	yes	-	no	no	-	yes	in house	no	no	positive	no	yes	no	no
259	IB29			Blood product & biotech	efficacy	no	-			-	no	-	no	-	no	no	-	no	-	no	-	yes	mouse	yes	no	no	-											yes	in house	no	no	positive
260	IB29			Blood product & biotech	efficacy	no	-			-	no	-	no	-	no	no	-	no	-	no	-	yes	mouse	yes	no	no	-											yes	in house	no	no	positive
261	IB29			Blood product & biotech	efficacy	no	-			-	no	-	no	-	no	no	-	no	-	no	-	yes	mouse	yes	no	no	-											yes	in house	no	no	positive
262	IB29			Blood product & biotech	efficacy	no	-			-	no	-	no	-	no	no	-	no	-	no	-	yes	mouse	yes	no	no	-											yes	in house	no	no	positive
263	IB29			Blood product & biotech	efficacy	no	-			-	no	-	no	-	no	no	-	no	-	no	-	yes	mouse	yes	no	no	-											yes	in house	no	no	positive
264	IB29			Blood product & biotech	efficacy	no	-			-	no	-	no	-	no	no	-	no	-	no	-	yes	mouse	yes	no	no	-											yes	in house	no	no	positive
265	IB29			Blood product & biotech	efficacy	no	-			-	no	-	no	-	no	no	-	no	-	no	-	yes	mouse	yes	no	no	-											yes	in house	no	no	positive
266	IB29			Blood product & biotech	efficacy	no	-			-	no	-	no	-	no	no	-	no	-	no	-	yes	mouse	yes	no	no	-											yes	in house	no	no	positive
267	IB29			Blood product & biotech	efficacy	no	-			-	no	-	no	-	no	no	-	no	-	no	-	yes	mouse	yes	no	no	-											yes	in house	no	no	positive
268	IB29			Blood product & biotech	efficacy	no	-			-	no	-	no	-	no	no	-	no	-	no	-	yes	mouse	yes	no	no	-											yes	in house	no	no	positive
269	IB29			Blood product & biotech	efficacy	no	-			-	no	-	no	-	no	no	-	no	-	no	-	yes	mouse	yes	no	no	-											yes	in house	no	no	negative
270	IB29			Blood product & biotech	efficacy	no	-			-	no	-	no	-	no	no	-	no	-	no	-	yes	mouse	yes	no	no	-											yes	in house	no	no	positive
271	IB29			Blood product & biotech	efficacy	no	-			-	no	-	no	-	no	no	-	no	-	no	-	yes	mouse	yes	no	no	-											yes	in house	no	no	positive
272	IB30			Anti-neoplastic & immune-modulating agents	efficacy	no	-			-	no	-	no	-	no	no	-	no	-	yes	positive	yes	mouse	yes	yes	yes	both	yes	yes	no	-	yes	yes	-	yes	no	-	yes	in house	yes	no	positive	yes	yes	no	yes
273	IB30			Anti-neoplastic & immune-modulating agents	efficacy	no	-			-	no	-	no	-	no	no	-	no	-	yes	positive	yes	mouse	yes	yes	yes	both											yes	in house	yes	no	positive
274	IB30			Anti-neoplastic & immune-modulating agents	efficacy	no	-			-	no	-	no	-	no	no	-	no	-	yes	positive	yes	mouse	yes	yes	yes	both											yes	in house	yes	no	positive
275	IB30			Anti-neoplastic & immune-modulating agents	efficacy	no	-			-	no	-	no	-	no	no	-	no	-	yes	positive	yes	mouse	yes	yes	yes	both											yes	in house	yes	no	positive
276	IB30			Anti-neoplastic & immune-modulating agents	efficacy	no	-			-	no	-	no	-	no	no	-	no	-	yes	positive	yes	mouse	yes	no	no	-											yes	in house	no	no	positive
277	IB30			Anti-neoplastic & immune-modulating agents	efficacy	no	-			-	no	-	no	-	no	no	-	no	-	yes	positive	yes	mouse	yes	no	no	-											yes	in house	yes	no	positive
278	IB30			Anti-neoplastic & immune-modulating agents	efficacy	no	-			-	no	-	no	-	no	no	-	no	-	yes	positive	yes	mouse	yes	no	no	-											yes	in house	no	no	positive
279	IB30			Anti-neoplastic & immune-modulating agents	efficacy	no	-			-	no	-	no	-	no	no	-	no	-	no	-	yes	mouse	yes	no	no	-											yes	in house	no	no	positive
280	IB30			Anti-neoplastic & immune-modulating agents	efficacy	no	-			-	no	-	no	-	no	no	-	no	-	no	-	yes	mouse	yes	no	no	-											yes	in house	no	no	positive
281	IB30			Anti-neoplastic & immune-modulating agents	efficacy	no	-			-	no	-	no	-	no	no	-	no	-	no	-	yes	mouse	yes	no	no	-											yes	in house	no	no	positive
282	IB30			Anti-neoplastic & immune-modulating agents	efficacy	no	-			-	no	-	no	-	no	no	-	no	-	no	-	yes	mouse	yes	no	no	-											yes	in house	no	no	positive
283	IB31			Anti-neoplastic & immune-modulating agents	efficacy	yes	42		6	no	no	-	no	-	no	no	-	no	-	yes	Positive, Negative	yes	mouse	yes	yes	yes	both	yes	yes	no	-	no	yes	-	yes	no	-	yes	in house	no	no	positive	no	yes	no	yes
284	IB31			Anti-neoplastic & immune-modulating agents	efficacy	yes	36		6	no	no	-	no	-	no	no	-	no	-	yes	Positive, Negative	yes	mouse	yes	yes	yes	both											yes	in house	yes	yes	positive
285	IB31			Anti-neoplastic & immune-modulating agents	efficacy	yes	18		6	no	no	-	no	-	no	no	-	no	-	yes	Positive, Negative	yes	mouse	yes	yes	yes	both											yes	in house	no	yes	negative
286	IB31			Anti-neoplastic & immune-modulating agents	efficacy	yes	40		8	no	no	-	yes	sex	no	no	-	yes	yes	yes	positive	yes	mouse	yes	yes	yes	both											yes	in house	yes	yes	positive
287	IB31			Anti-neoplastic & immune-modulating agents	efficacy	yes	16		8	no	no	-	no	-	no	no	-	no	-	yes	positive	yes	mouse	yes	yes	yes	both											yes	in house	yes	yes	positive
288	IB32		2		no efficacy	-	-			-	-	-	-	-	-	-	-	-	-	-	-	-	-	-	-	-	-	-	-	-	-	-	-	-	-	-	-	-	-	-	-	-
289	IB33		2		no efficacy	-	-			-	-	-	-	-	-	-	-	-	-	-	-	-	-	-	-	-	-	-	-	-	-	-	-	-	-	-	-	-	-	-	-	-
290	IB34			Allergy & Immunology	efficacy	no	-			-	no	-	yes	sex	no	no	-	no	-	yes	negative	yes	mouse	yes	no	no	-	yes	yes	yes	yes	no	no	no	no	no	-	yes	in house	no	no	positive	yes	yes	no	no
291	IB35			Anti-neoplastic & immune-modulating agents	efficacy	no	-			-	no	-	no	-	no	no	-	no	-	yes	Positive, Negative	yes	rat	yes	no	yes	both	yes	yes	no		no	yes	-	yes	no	-	yes	in house	no	no	positive	yes	yes	no	no
292	IB35			Anti-neoplastic & immune-modulating agents	efficacy	no	-			-	no	-	no	-	no	no	-	no	-	no	-	yes	mouse	yes	no	yes	metric											no	-	no	no	positive
293	IB35			Anti-neoplastic & immune-modulating agents	efficacy	no	-			-	no	-	no	-	no	no	-	no	-	no	-	yes	mouse	yes	no	yes	metric											no	-	no	no	positive
294	IB35			Anti-neoplastic & immune-modulating agents	efficacy	no	-			-	no	-	no	-	no	no	-	no	-	no	-	yes	mouse	yes	no	yes	metric											no	-	no	no	positive
295	IB35			Anti-neoplastic & immune-modulating agents	efficacy	no	-			-	no	-	no	-	no	no	-	no	-	no	-	yes	mouse	yes	no	yes	metric											no	-	no	no	positive
296	IB35			Anti-neoplastic & immune-modulating agents	efficacy	no	-			-	no	-	no	-	no	no	-	no	-	no	-	yes	mouse	yes	no	yes	metric											no	-	no	no	positive
297	IB35			Anti-neoplastic & immune-modulating agents	efficacy	no	-			-	no	-	no	-	no	no	-	no	-	no	-	yes	mouse	yes	no	yes	metric											no	-	no	no	positive
298	IB35			Anti-neoplastic & immune-modulating agents	efficacy	no	-			-	no	-	no	-	no	no	-	no	-	no	-	yes	mouse	yes	no	yes	metric											no	-	no	no	positive
299	IB36			Dermatologicals	efficacy	yes	30	10 per group	10	no	no	-	no	-	no	no	-	no	-	yes	positive	yes	mouse	yes	yes	yes	metric	yes	yes	no		yes	no	yes	yes	yes	rat, mice	yes	in house	no	no	positive	yes	yes	yes	no
300	IB36			Dermatologicals	efficacy	yes	24	8-9 per group	8	no	no	-	no	-	no	no	-	no	-	yes	positive	yes	rat	yes	yes	yes	metric											yes	in house	no	no	positive
301	IB36			Dermatologicals	efficacy	yes	6			no	no	-	no	-	no	no	-	no	-	yes	positive	yes	rat	yes	yes	yes	both											yes	in house	no	no	positive
302	IB36			Dermatologicals	efficacy	yes	5	5 per group	5	no	no	-	no	-	no	no	-	no	-	no	-	yes	mouse	yes	no	yes	metric											yes	peer reviewedd	no	no	positive
303	IB36			Dermatologicals	efficacy	yes	10	5-6 per group	5	no	no	-	no	-	no	no	-	no	-	yes	positive	yes	mouse	yes	no	yes	metric											yes	in house	no	no	positive
304	IB36			Dermatologicals	efficacy	yes	25	7-10 per group	7	no	no	-	no	-	no	no	-	no	-	yes	positive	yes	rat	yes	no	yes	metric											yes	in house	no	no	positive
305	IB36			Dermatologicals	efficacy	yes	30	10 per group	10	no	no	-	no	-	no	no	-	no	-	yes	positive	yes	rat	yes	no	yes	metric											yes	in house	no	no	positive
306	IB36			Dermatologicals	efficacy	yes	45	15 per group	15	no	no	-	no	-	no	no	-	no	-	yes	positive	yes	rat	yes	no	yes	metric											yes	in house	no	no	positive
#REF!	IB39				no efficacy	-	-			-	-	-	-	-	-	-	-	-	-	-	-	-	-	-	-	-	-	-	-	-	-	-	-	-	-	-	-	-	-	-	-	-
#REF!	IB40			Anti-neoplastic & immune-modulating agents	efficacy	yes	24	6 per group; 4 groups	6	no	no	-	yes	-	no	no	-	yes	yes	yes	negative	yes	mouse	yes	no	yes	both	no		no		yes	yes	-	yes	no	-	yes	peer reviewed	no	yes	positive	yes	yes	yes	yes
#REF!	IB40			Anti-neoplastic & immune-modulating agents	efficacy	yes	24	6 per group; 4 groups	6	no	no	-	no	-	no	no	-	no	-	yes	negative	yes	mouse	yes	no	yes	metric											no		no	no	positive
#REF!	IB40			Anti-neoplastic & immune-modulating agents	efficacy	yes	24	6 per group; 4 groups	6	no	no	-	no	-	no	no	-	yes	yes	yes	negative	yes	mouse	yes	no	yes	metric											no		no	no	positive
#REF!	IB40			Anti-neoplastic & immune-modulating agents	efficacy	no	-			-	no	-	no	-	no	no	-	no	-	yes	negative	yes	mouse	yes	no	yes	metric											yes	peer reviewed	no	no	positive
#REF!	IB40			Anti-neoplastic & immune-modulating agents	efficacy	no	-			-	no	-	no	-	no	no	-	no	-	yes	negative	yes	mouse	yes	no	yes	metric											yes	peer reviewed	no	no	positive
#REF!	IB40			Anti-neoplastic & immune-modulating agents	efficacy	no	-			-	no	-	no	-	no	no	-	no	-	yes	Positive, Negative	no		yes	no	yes	both											yes	peer reviewed	no	no	positive
#REF!	IB41				no efficacy
#REF!	IB43			Anti-neoplastic & immune-modulating agents	efficacy	no	-			-	no	-	yes	amount of tumor cell, tumor size	no	no	-	no	-	yes	positive, negative	yes	mouse	yes	no	yes	both	yes	yes	yes	no	yes	yes		yes	no		yes	peer reviewed	yes	yes	positive	yes	yes	yes	yes
#REF!	IB43			Anti-neoplastic & immune-modulating agents	efficacy	yes	20		10	no	yes		yes		no	no	-	no	-	yes	negative	yes	mouse	yes	no	yes	both											yes	in house	yes	yes	positive
#REF!	IB43			Anti-neoplastic & immune-modulating agents	efficacy	yes	102		23	no	yes		yes		no	no	-	no	-	yes	negative	yes	mouse	yes	no	yes	both											yes	in house	no	yes	positive
#REF!	IB43			Anti-neoplastic & immune-modulating agents	efficacy	yes	60		12	no	yes		yes		no	no	-	yes	yes	yes	negative	yes	mouse	yes	no	yes	both											yes	in house	yes	yes	positive
#REF!	IB43			Anti-neoplastic & immune-modulating agents	efficacy	yes	32	10-12	10	no	no	-	no	-	no	no	-	no	-	yes	negative	yes	mouse	yes	no	yes	metric											yes	in house	no	no	positive
#REF!	IB44			Anti-neoplastic & immune-modulating agents	efficacy	no	-			-	yes		yes		no	no	-	no	-	yes	negative	yes	mouse	yes	no	yes	both	yes	yes	no		yes	no		yes	no		yes	in house	yes	no	positive	yes	yes	no	yes
#REF!	IB44			Anti-neoplastic & immune-modulating agents	efficacy	no	-			-	no	-	yes		no	no	-	no	-	yes	negative	yes	mouse	yes	no	yes	both											yes	in house	yes	no	positive
#REF!	IB44			Anti-neoplastic & immune-modulating agents	efficacy	no	-			-	no	-	yes		no	no	-	no	-	yes	negative	yes	mouse	yes	no	yes	both											yes	in house	yes	no	positive
#REF!	IB45				no efficacy												-
#REF!	IB46			Respiratory system	efficacy	no	-			-	no	-	no	-	no	no	-	no	-	no	-	yes	mouse	yes	no	no	-	no		yes	yes	no	yes		yes	yes		no	-	no	no	positive	yes	no	no	no
#REF!	IB46			Respiratory system	efficacy	no	-			-	no	-	no	-	no	no	-	no	-	no	-	yes	ferrets	yes	no	no	-											no	-	no	no	positive
#REF!	IB46			Respiratory system	efficacy	no	-			-	no	-	no	-	no	no	-	no	-	no	-	yes	rabbit	no	no	yes	time-course											no	-	no	no	positive
#REF!	IB46			Respiratory system	efficacy	no	-			-	no	-	yes	age	no	no	-	no	-	yes	negative	yes	mouse	yes	no	no	-											no	-	no	no	positive
#REF!	IB46			Respiratory system	efficacy	no	-			-	no	-	yes	age	no	no	-	no	-	yes	negative	yes	mouse	yes	no	no	-											no	-	no	no	positive
#REF!	IB46			Respiratory system	efficacy	no	-			-	no	-	yes	age	no	no	-	no	-	yes	negative	yes	mouse	yes	no	no	-											no	-	no	no	positive
#REF!	IB46			Respiratory system	efficacy	no	-			-	no	-	yes	age	no	no	-	no	-	yes	negative	yes	mouse	yes	no	no	-											no	-	no	no	positive
#REF!	IB47				no efficacy
#REF!	IB48			Anti-infectives	efficacy	yes	12		3	no	no	-	no	-	no	no	-	no	-	yes		yes	mouse	yes	no	yes	metric	yes	yes	no		yes	yes		yes	no		yes	peer reviewed	no	no	positive	yes	yes	yes	yes
#REF!	IB48			Anti-infectives	efficacy	yes	8			no	no	-	no	-	no	no	-	no	-	no	-	yes	mouse	yes	no	yes	metric											yes	peer reviewed	no	no	positive
#REF!	IB48			Anti-infectives	efficacy	yes	32	8 mice per group	8	no	no	-	no	-	no	no	-	no	-	yes	negative	yes	mouse	yes	no	yes	metric											yes	peer reviewed	no	no	positive
#REF!	IB48			Anti-infectives	efficacy	yes	14	2-4	2	no	no	-	no	-	no	no	-	no	-	yes	negative	yes	mouse	yes	no	yes	metric											yes	peer reviewed	no	yes	positive
#REF!	IB48			Anti-infectives	efficacy	no	-			-	no	-	no	-	no	no	-	no	-	yes	negative	yes	mouse	yes	no	yes	metric											yes	peer reviewed	no	no	positive
#REF!	IB48			Anti-infectives	efficacy	no	-			-	no	-	no	-	no	no	-	no	-	yes	negative	yes	mouse	yes	no	yes	both											yes	peer reviewed	no	yes	positive
#REF!	IB48			Anti-infectives	efficacy	yes	32		4	no	no	-	no	-	no	no	-	no	-	yes	negative	yes	mouse	yes	no	yes	both											yes	in house	no	yes	positive
#REF!	IB48			Anti-infectives	efficacy	yes	24	2-5	2	no	no	-	no	-	no	no	-	no	-	yes	negative	yes	mouse	yes	no	yes	both											yes	in house	no	yes	positive
#REF!	IB48			Anti-infectives	efficacy	no	-			-	no	-	no	-	no	no	-	no	-	yes	positive	yes	mouse	yes	no	yes	metric											yes	peer reviewed	no	yes	positive
#REF!	IB48			Anti-infectives	efficacy	no	-			-	no	-	no	-	no	no	-	no	-	yes	positive	yes	mouse	yes	no	yes	metric											yes	peer reviewed	no	yes	positive
#REF!	IB49			Anti-neoplastic & immune-modulating agents	efficacy	no	-			-	no	-	no	-	no	no	-	no	-	no	-	yes	mouse	yes	yes	yes	metric	no		no		yes	no		yes	no		no	-	no	no	positive	no	no	no	yes
#REF!	IB49			Anti-neoplastic & immune-modulating agents	efficacy	no	-			-	no	-	no	-	no	no	-	no	-	no	-	yes	mouse	yes	no	yes	metric											no	-	no	yes	positive
#REF!	IB49			Anti-neoplastic & immune-modulating agents	efficacy	no	-			-	no	-	no	-	no	no	-	no	-	no	-	yes	mouse	yes	no	yes	metric											no	-	no	no	positive
#REF!	IB49			Anti-neoplastic & immune-modulating agents	efficacy	no	-			-	no	-	no	-	no	no	-	no	-	no	-	yes	mouse	yes	no	yes	metric											no	-	no	yes	positive
#REF!	IB49			Anti-neoplastic & immune-modulating agents	efficacy	no	-			-	no	-	no	-	no	no	-	no	-	no	-	yes	mouse	yes	no	yes	metric											no	-	no	no	positive
#REF!	IB49			Anti-neoplastic & immune-modulating agents	efficacy	no	-			-	no	-	no	-	no	no	-	no	-	no	-	yes	mouse	yes	no	yes	metric											no	-	no	yes	positive
#REF!	IB49			Anti-neoplastic & immune-modulating agents	efficacy	no	-			-	no	-	no	-	no	no	-	no	-	no	-	yes	mouse	yes	yes	yes	metric											no	-	no	no	positive
#REF!	IB49			Anti-neoplastic & immune-modulating agents	efficacy	no	-			-	no	-	no	-	no	no	-	no	-	no	-	yes	mouse	yes	yes	yes	metric											no	-	no	yes	positive
#REF!	IB49			Anti-neoplastic & immune-modulating agents	efficacy	no	-			-	no	-	no	-	no	no	-	no	-	no	-	yes	mouse	yes	no	yes	metric											no	-	no	yes	positive
#REF!	IB49			Anti-neoplastic & immune-modulating agents	efficacy	no	-			-	no	-	no	-	no	no	-	no	-	no	-	yes	mouse	yes	no	yes	metric											no	-	no	yes	positive
#REF!	IB49			Anti-neoplastic & immune-modulating agents	efficacy	no	-			-	no	-	no	-	no	no	-	no	-	no	-	yes	mouse	yes	no	yes	metric											no	-	no	no	positive
#REF!	IB49			Anti-neoplastic & immune-modulating agents	efficacy	no	-			-	no	-	no	-	no	no	-	no	-	no	-	yes	mouse	yes	no	yes	metric											no	-	no	yes	positive
#REF!	IB49			Anti-neoplastic & immune-modulating agents	efficacy	no	-			-	no	-	no	-	no	no	-	no	-	no	-	yes	mouse	yes	no	yes	metric											no	-	no	no	positive
#REF!	IB49			Anti-neoplastic & immune-modulating agents	efficacy	no	-			-	no	-	no	-	no	no	-	no	-	no	-	yes	mouse	yes	no	yes	metric											no	-	no	no	positive
#REF!	IB49			Anti-neoplastic & immune-modulating agents	efficacy	no	-			-	no	-	no	-	no	no	-	no	-	no	-	yes	mouse	yes	no	yes	metric											no	-	no	no	positive
#REF!	IB49			Anti-neoplastic & immune-modulating agents	efficacy	no	-			-	no	-	no	-	no	no	-	no	-	no	-	yes	mouse	yes	no	yes	metric											no	-	no	no	positive
#REF!	IB49			Anti-neoplastic & immune-modulating agents	efficacy	no	-			-	no	-	no	-	no	no	-	no	-	no	-	yes	mouse	yes	no	yes	metric											no	-	no	no	negative
#REF!	IB49			Anti-neoplastic & immune-modulating agents	efficacy	no	-			-	no	-	no	-	no	no	-	no	-	no	-	yes	mouse	yes	no	yes	metric											no	-	no	no	negative
#REF!	IB49			Anti-neoplastic & immune-modulating agents	efficacy	no	-			-	no	-	no	-	no	no	-	no	-	no	-	yes	mouse	yes	no	yes	metric											no	-	no	no	negative
#REF!	IB49			Anti-neoplastic & immune-modulating agents	efficacy	no	-			-	no	-	no	-	no	no	-	no	-	no	-	yes	mouse	yes	no	yes	metric											no	-	no	no	negative
#REF!	IB49			Anti-neoplastic & immune-modulating agents	efficacy	no	-			-	no	-	no	-	no	no	-	no	-	no	-	yes	mouse	yes	no	yes	metric											no	-	no	no	negative
#REF!	IB49			Anti-neoplastic & immune-modulating agents	efficacy	no	-			-	no	-	no	-	no	no	-	no	-	no	-	yes	mouse	yes	no	yes	metric											no	-	no	no	negative
#REF!	IB49			Anti-neoplastic & immune-modulating agents	efficacy	no	-			-	no	-	no	-	no	no	-	no	-	no	-	yes	mouse	yes	no	yes	metric											no	-	no	no	negative
#REF!	IB49			Anti-neoplastic & immune-modulating agents	efficacy	no	-			-	no	-	no	-	no	no	-	no	-	no	-	yes	mouse	yes	no	yes	metric											no	-	no	no	negative
#REF!	IB49			Anti-neoplastic & immune-modulating agents	efficacy	no	-			-	no	-	no	-	no	no	-	no	-	no	-	yes	mouse	yes	no	yes	metric											no	-	no	no	negative
#REF!	IB49			Anti-neoplastic & immune-modulating agents	efficacy	no	-			-	no	-	no	-	no	no	-	no	-	no	-	yes	mouse	yes	no	yes	metric											no	-	no	no	negative
#REF!	IB49			Anti-neoplastic & immune-modulating agents	efficacy	no	-			-	no	-	no	-	no	no	-	no	-	no	-	yes	mouse	yes	no	yes	metric											no	-	no	no	negative
#REF!	IB49			Anti-neoplastic & immune-modulating agents	efficacy	no	-			-	no	-	no	-	no	no	-	no	-	no	-	yes	mouse	yes	no	yes	metric											no	-	no	no	negative
#REF!	IB49			Anti-neoplastic & immune-modulating agents	efficacy	no	-			-	no	-	no	-	no	no	-	no	-	no	-	yes	mouse	yes	no	yes	metric											no	-	no	no	negative
#REF!	IB49			Anti-neoplastic & immune-modulating agents	efficacy	no	-			-	no	-	no	-	no	no	-	no	-	no	-	yes	mouse	yes	no	yes	metric											no	-	no	no	positive
#REF!	IB49			Anti-neoplastic & immune-modulating agents	efficacy	no	-			-	no	-	no	-	no	no	-	no	-	no	-	yes	mouse	yes	no	yes	metric											no	-	no	no	positive
#REF!	IB50			Anti-neoplastic & immune-modulating agents	efficacy	yes	48		12	no	no	-	no	-	no	no	-	no	-	no	negative	yes	mouse	yes	no	yes	metric	no		no		yes	no		no	no		no	-	no	no	positive	yes	no	no	no
#REF!	IB50			Anti-neoplastic & immune-modulating agents	efficacy	yes	40		8	no	no	-	no	-	no	no	-	no	-	no	negative	yes	mouse	yes	no	yes	both											no	-	no	no	positive
#REF!	IB50			Anti-neoplastic & immune-modulating agents	efficacy	yes	56		12	no	no	-	no	-	no	no	-	no	-	no	negative	yes	mouse	yes	no	yes	both											no	-	no	no	positive
#REF!	IB51			Anti-neoplastic & immune-modulating agents	efficacy	yes	40		8	no	no	-	no	-	no	no	-	no	-	yes	negative, positive	yes	mouse	yes	no	yes	metric	yes	yes	yes	yes	yes	no		no	no		no	-	no	yes	positive	yes	no	no	yes
#REF!	IB51			Anti-neoplastic & immune-modulating agents	efficacy	yes	40		8	no	no	-	no	-	no	no	-	no	-	yes	negative	yes	mouse	yes	no	yes	metric											no	-	no	yes	positive
#REF!	IB52			Alimentary tract & metabolism	efficacy	no	-				no	-	no	-	no	no	-	no	-	yes	negative	yes	mouse	yes	no	yes	metric	yes	yes	yes	yes	yes	no	yes	yes	no		yes	both	yes	yes	positive	yes	yes	yes	yes
#REF!	IB52			Alimentary tract & metabolism	efficacy	no	-				no	-	no	-	no	no	-	no	-	no		yes	mouse	yes	no	yes	metric											yes	in house	no	no	positive
#REF!	IB52			Alimentary tract & metabolism	efficacy	no	-				no	-	no	-	no	no	-	no	-	yes	negative	yes	mouse	yes	no	yes	metric											yes	both	yes	yes	positive
#REF!	IB52			Alimentary tract & metabolism	efficacy	no	-				no	-	no	-	no	no	-	no	-	yes	positive	yes	mouse	yes	no	yes	metric											yes	both	yes	no	positive
#REF!	IB52			Alimentary tract & metabolism	efficacy	no	-				no	-	no	-	no	no	-	no	-	yes	negative	yes	mouse	yes	no	yes	metric											yes	both	no	no	positive
#REF!	IB53			Anti-neoplastic & immune-modulating agents	efficacy	yes	56		12	no	yes	no	yes	body weight	no	no	-	no	-	yes	negative	yes	mouse	yes	yes	yes	both	yes	yes	yes	no	no	no		yes	no		yes	in house	yes	no	positive	yes	yes	no	yes
#REF!	IB53			Anti-neoplastic & immune-modulating agents	efficacy	yes	50		10	no	yes	no	yes	body weight	no	no	-	no	-	yes	negative	yes	mouse	yes	yes	yes	both											yes	in house	yes	no	positive
#REF!	IB53			Anti-neoplastic & immune-modulating agents	efficacy	yes	24		6	no	no	-	yes	body weight	no	no	-	no	-	yes	negative	yes	mouse	yes	yes	yes	both											yes	in house	yes	no	positive
#REF!	IB53			Anti-neoplastic & immune-modulating agents	efficacy	yes	30		6	no	no	-	yes	body weight	no	no	-	no	-	yes	negative	yes	mouse	yes	yes	yes	both											yes	in house	no	no	positive
#REF!	IB53			Anti-neoplastic & immune-modulating agents	efficacy	yes	30		6	no	no	-	yes	body weight	no	no	-	no	-	yes	negative	yes	mouse	yes	yes	yes	both											yes	in house	yes	no	positive
#REF!	IB53			Anti-neoplastic & immune-modulating agents	efficacy	yes	54		6	no	no	-	yes	body weight	no	no	-	no	-	yes	negative	yes	mouse	yes	no	yes	both											yes	in house	yes	no	positive
#REF!	IB53			Anti-neoplastic & immune-modulating agents	efficacy	no	-				no	-	yes	body weight	no	no	-	no	-	yes	negative	yes	mouse	yes	yes	yes	time-course											no		yes	no	positive
#REF!	IB54			Anti-neoplastic & immune-modulating agents	efficacy	yes	48		8	no	no	-	no		no	no	-	no	-	yes	negative, positive	yes	mouse	yes	no	yes	both	yes	yes	no		no	no	yes	yes	no		yes	in house	no	no	positive	no	yes	no	yes
#REF!	IB54			Anti-neoplastic & immune-modulating agents	efficacy	yes	32		8	no	no	-	no		no	no	-	no	-	yes	negative, positive	yes	mouse	yes	no	yes	both											yes	in house	no	no	positive
#REF!	IB54			Anti-neoplastic & immune-modulating agents	efficacy	yes	48		8	no	no	-	no		no	no	-	no	-	yes	negative, positive	yes	mouse	yes	no	yes	both											yes	in house	no	no	negative
#REF!	IB54			Anti-neoplastic & immune-modulating agents	efficacy	yes	20		4	no	no	-	no		no	no	-	no	-	yes	negative, positive	yes	mouse	yes	no	yes	both											yes	in house	no	no	positive
#REF!	IB55			Allergy & Immunology	efficacy	no	-				no	-	no		no	no	-	no	-	no	-	yes	rat	yes	no	yes	metric	yes	yes	no		no	no	allergic and inflamation models	yes	yes	mice, rat, guinea pigs	yes	in house	no	no	positive	yes	yes	yes	no
#REF!	IB55			Allergy & Immunology	efficacy	no	-				no	-	no		no	no	-	no	-	no	-	yes	rat	yes	no	yes	metric											yes	peer reviewed	no	no	positive
#REF!	IB55			Allergy & Immunology	efficacy	no	-				no	-	no		no	no	-	no	-	no	-	yes	mouse	yes	no	yes	metric											yes	peer reviewed	no	no	positive
#REF!	IB55			Allergy & Immunology	efficacy	no	-				no	-	no		no	no	-	no	-	no	-	yes	guinea pigs	yes	no	yes	metric											yes	peer reviewed	no	no	positive
#REF!	IB55			Allergy & Immunology	efficacy	no	-				no	-	no		no	no	-	no	-	no	-	yes	rat	yes	no	yes	metric											yes	peer reviewed	no	no	positive
#REF!	IB56			Rheumatology	efficacy	no	-				no	-	no		no	no	-	no	-	no	-	yes	rat	yes	no	yes	metric	yes	yes	no		yes	no		yes	yes	rat, rabbit	yes	in house	yes	no	positive	yes	yes	no	yes
#REF!	IB56			Rheumatology	efficacy	no	-				no	-	no		no	no	-	no	-	no	-	yes	rabbit	yes	no	yes	metric											yes	in house	yes	no	positive
#REF!	IB57			Nervous system	efficacy	no	-				no	-	no		no	no	-	no	-	no	-	yes	mouse	yes	no	yes	metric	no		no		no	no		yes	no		no		no	no	positive	yes	no	no	no
#REF!	IB57			Nervous system	efficacy	no	-				no	-	no		no	no	-	no	-	no	-	yes	mouse	yes	no	yes	metric											no		no	no	positive
#REF!	IB58				no efficacy
#REF!	IB59			Anti-infectives	efficacy	yes	12	2/10	2	no	no	-	no		no	no		no	-	yes	negative	yes	hamster	yes	yes	yes	metric	no		no		no	yes		yes	no		yes	peer reviewed	no	no	positive	yes	yes	yes	yes
#REF!	IB59			Anti-infectives	efficacy	yes	5		5	no	no	-	no		no	no		no	-	yes	negative	yes	hamster	yes	yes	yes	metric											yes	peer reviewed	no	no	positive
#REF!	IB59			Anti-infectives	efficacy	no	-				no	-	no		no	no		no	-	yes	negative	yes	hamster	yes	yes	yes	metric											yes	peer reviewed	no	no	positive
#REF!	IB59			Anti-infectives	efficacy	yes	40		10	no	no	-	no		no	no		no	-	yes	negative	yes	hamster	yes	yes	yes	metric											yes	peer reviewed	no	no	positive
#REF!	IB59			Anti-infectives	efficacy	no					no	-	no		no	no		no	-	yes	negative	yes	hamster	yes	yes	yes	metric											yes	peer reviewed	no	no	positive
#REF!	IB59			Anti-infectives	efficacy	yes	16	1-10	1	no	no	-	no		no	no		yes	yes	yes	negative	yes	hamster	yes	yes	yes	metric											yes	peer reviewed	no	yes	positive
#REF!	IB60				no efficacy
#REF!	IB61				no efficacy
#REF!	IB62			Anti-neoplastic & immune-modulating agents	efficacy	yes	93	5-20	5	no	no	-	no	-	no	no	-	no	-	yes	negative	yes	mouse	yes	no	yes	both	yes	yes	no		no	no	yes	yes	no		yes	in house	yes	no	positive	no	yes	no	yes
#REF!	IB62			Anti-neoplastic & immune-modulating agents	efficacy	no	-				no	-	no	-	no	no	-	no	-	yes	negative	yes	mouse	yes	no	yes	metric											yes	in house	no	no	positive
#REF!	IB62			Anti-neoplastic & immune-modulating agents	efficacy	no	-				no	-	no	-	no	no	-	no	-	yes	negative	yes	mouse	yes	no	yes	time-course											yes	in house	no	no	positive
#REF!	IB62			Anti-neoplastic & immune-modulating agents	efficacy	yes	48	8-10	8	no	no	-	no	-	no	no	-	no	-	yes	negative	yes	mouse	yes	no	yes	both											yes	in house	no	no	positive
#REF!	IB62			Anti-neoplastic & immune-modulating agents	efficacy	yes	60		5	no	no	-	no	-	no	no	-	no	-	no	-	yes	mouse	yes	no	yes	metric											yes	in house	no	no	positive
#REF!	IB62			Anti-neoplastic & immune-modulating agents	efficacy	no	-				no	-	no	-	no	no	-	no	-	no	-	yes	mouse	yes	no	yes	metric											yes	in house	no	no	positive
#REF!	IB62			Anti-neoplastic & immune-modulating agents	efficacy	no	-				no	-	no	-	no	no	-	no	-	yes	negative	yes	mouse	yes	yes	yes	metric											yes	in house	yes	no	positive
#REF!	IB62			Anti-neoplastic & immune-modulating agents	efficacy	yes	40		10	no	no	-	no	-	no	no	-	no	-	no	-	yes	mouse	yes	yes	yes	both											yes	in house	yes	no	positive
#REF!	IB62			Anti-neoplastic & immune-modulating agents	efficacy	no					no		no		no	no		no		no		no		yes	yes	yes	yes											yes	in-house	yes	no	negative
#REF!	IB62			Anti-neoplastic & immune-modulating agents	efficacy	no					no		no		no	no		no		no		no		yes	yes	yes	yes											yes	in-house	yes	no	positive
#REF!	IB62			Anti-neoplastic & immune-modulating agents	efficacy	no					no		no		no	no		no		no		no		yes	yes	yes	yes											yes	in-house	yes	no	negative
#REF!	IB63			Anti-infectives	efficacy	no	-				no	-	no	-	no	no	-	no	-	yes	positive	yes	mouse	yes	yes	yes	time-course	yes	yes	yes	no	yes	no		yes	no		yes	peer reviewed	yes	no	positive	no	yes	yes	yes
#REF!	IB63			Anti-infectives	efficacy	no	-				no	-	no	-	no	no	-	no	-	yes	positive	yes	mouse	yes	yes	yes	time-course											yes	peer reviewed	yes	no	positive
#REF!	IB63			Anti-infectives	efficacy	yes	31		3	no	no	-	no	-	no	no	-	no	-	yes	negative	yes	mouse	yes	no	yes	metric											yes	peer reviewed	no	yes	positive
#REF!	IB63			Anti-infectives	efficacy	yes	19	2-4	2	no	no	-	no	-	no	no	-	no	-	yes	negative	yes	mouse	yes	no	yes	metric											yes	peer reviewed	no	no	positive
#REF!	IB63			Anti-infectives	efficacy	no	-				no	-	yes	age	no	no	-	no	-	yes	negative	yes	mouse	yes	no	yes	metric											yes	peer reviewed	no	yes	positive
#REF!	IB63			Anti-infectives	efficacy	no	-				no	-	no	-	no	no	-	no	-	yes	wildtype, vehicle	yes	mouse	yes	no	no												yes	peer reviewed	no	no	positive
#REF!	IB63			Anti-infectives	efficacy	no	-				no	-	yes	age	no	no	-	no	-	yes	single substances vs. Combination	yes	mouse	yes	no	no												yes	in house	no	no	negative
#REF!	IB63			Anti-infectives	efficacy	no	-				no	-	no	-	no	no	-	no	-	yes	comparator arm	yes	mouse	yes	no	no												yes	both	no	no	inconclusive
#REF!	IB64			Anti-infectives	efficacy	no	-				no	-	no	-	no	no	-	no	-	no	-	yes	mouse	yes	no	no		yes	yes	no		no	no		yes	no		yes	in house	no	no	positive	yes	yes	no	yes
#REF!	IB64			Anti-infectives	efficacy	no	-				no	-	no	-	no	no	-	no	-	no	-	yes	mouse	yes	no	no												yes	in house	no	no	positive
#REF!	IB64			Anti-infectives	efficacy	no	-				no	-	no	-	no	no	-	no	-	no	-	yes	mouse	yes	no	no												yes	in house	no	no	positive
#REF!	IB64			Anti-infectives	efficacy	no	-				no	-	no	-	no	no	-	no	-	no	-	yes	mouse	yes	no	yes	metric											yes	in house	yes	no	positive
#REF!	IB64			Anti-infectives	efficacy	no	-				no	-	no	-	no	no	-	no	-	no	-	yes	mouse	yes	no	yes	metric											yes	in house	no	no	positive
#REF!	IB64			Anti-infectives	efficacy	no	-				no	-	no	-	no	no	-	no	-	no	-	yes	mouse	yes	no	yes	metric											yes	in house	no	no	positive
#REF!	IB65			Alimentary tract & metabolism	efficacy	no	-				no	-	no	-	no	no	-	no	-	yes	negative	yes	primate	yes	no	yes	time-course	yes	yes	no		yes	no		yes	yes		yes	in house	no	no	positive	yes	yes	no	no
#REF!	IB65			Alimentary tract & metabolism	efficacy	no	-				no	-	no	-	no	no	-	no	-	no	-	yes	pigs	yes	no	yes	time-course											yes	in house	no	no	positive
#REF!	IB65			Alimentary tract & metabolism	efficacy	no	-				no	-	no	-	no	no	-	no	-	yes	negative	yes	rabbit	yes	no	yes	time-course											yes	in house	no	no	positive
#REF!	IB66			Anti-neoplastic & immune-modulating agents	efficacy	no	-				no	-	no	-	no	no	-	no	-	no	-	yes	mouse	yes	no	no		yes	yes	no		no	no		no	yes		yes	peer reviewed	no	no	positive	yes	yes	yes	yes
#REF!	IB66			Anti-neoplastic & immune-modulating agents	efficacy	no	-				no	-	no	-	no	no	-	no	-	no	-	yes	mouse	yes	no	no												yes	peer reviewed	no	no	positive
#REF!	IB66			Anti-neoplastic & immune-modulating agents	efficacy	no	-				no	-	no	-	no	no	-	no	-	no	-	yes	mouse	yes	no	yes	metric											yes	peer reviewed	yes	no	positive
#REF!	IB66			Anti-neoplastic & immune-modulating agents	efficacy	no	-				no	-	no	-	no	no	-	no	-	no	-	yes	mouse	yes	no	no												yes	peer reviewed	no	no	positive
#REF!	IB66			Anti-neoplastic & immune-modulating agents	efficacy	no	-				no	-	no	-	no	no	-	no	-	no	-	yes	mouse	yes	no	no												yes	peer reviewed	no	no	positive
#REF!	IB66			Anti-neoplastic & immune-modulating agents	efficacy	no	-				no	-	no	-	no	no	-	no	-	no	-	yes	mouse	yes	no	no												yes	peer reviewed	no	no	positive
#REF!	IB67				NOT IB document		-			-	-	-	-	-	-	-	-	-	-	-	-	-	-	-	-	-	-	-	-	-	-	-	-	-	-	-	-	-	-	-	-	-
#REF!	IB68				no efficacy		-			-	-	-	-	-	-	-	-	-	-	-	-	-	-	-	-	-	-	-	-	-	-	-	-	-	-	-	-	-	-	-	-	-
#REF!	IB69			Anti-neoplastic & immune-modulating agents	efficacy	yes	80		10	no	no	-	no	-	no	no	-	no	-	yes	negative	yes	mouse	yes	yes	yes	both	yes	yes	no		yes	yes		no	no		yes	in house	yes	no	inconclusive	no	yes	no	yes
#REF!	IB69			Anti-neoplastic & immune-modulating agents	efficacy	yes	20		5	no	no	-	no	-	no	no	-	no	-	yes	negative	yes	mouse	yes	no	yes	both											yes	in house	no	yes	positive
#REF!	IB69			Anti-neoplastic & immune-modulating agents	efficacy	no	-				no	-	no	-	no	no	-	no	-	yes	negative	yes	mouse	yes	no	yes	time course											yes	in house	no	no	positive
#REF!	IB69			Anti-neoplastic & immune-modulating agents	efficacy	yes	40		10	no	no	-	no	-	no	no	-	no	-	yes	negative	yes	mouse	yes	no	yes	both											yes	in house	no	yes	positive
#REF!	IB69			Anti-neoplastic & immune-modulating agents	efficacy	no	-			-	no	-	no	-	no	no	-	no	-	yes	negative	yes	mouse	yes	no	yes	both											yes	in house	no	yes	positive
#REF!	IB70			Nervous system	efficacy	no	-			-	no	-	no	-	no	no	-	no	-	no	-	yes	rat	no	no	no		yes	yes	no		no	no		yes	yes		yes	in house	no	no	inconclusive	no	yes	no	no
#REF!	IB70			Nervous system	efficacy	no	-			-	no	-	no	-	no	no	-	no	-	no	-	yes	rat	no	no	no												yes	in house	no	no	inconclusive
#REF!	IB70			Nervous system	efficacy	no	-			-	no	-	no	-	no	no	-	no	-	no	-	yes	rat	no	no	no												yes	in house	no	no	inconclusive
#REF!	IB70			Nervous system	efficacy	no	-			-	no	-	no	-	no	no	-	no	-	no	-	yes	mouse	no	no	no												yes	in house	no	no	inconclusive
#REF!	IB70			Nervous system	efficacy	no	-			-	no	-	no	-	no	no	-	no	-	yes	negative	yes	rat	yes	no	yes	metric											yes	in house	no	no	positive
#REF!	IB70			Nervous system	efficacy	no	-			-	no	-	no	-	no	no	-	no	-	no	-	yes	mouse	no	no	yes	metric											yes	in house	no	no	positive
#REF!	IB70			Nervous system	efficacy	no	-			-	no	-	no	-	no	no	-	no	-	no	-	yes	mouse	no	no	yes	metric											yes	in house	no	no	positive
#REF!	IB70			Nervous system	efficacy	no	-			-	no	-	no	-	no	no	-	no	-	no	-	yes	rat	no	no	yes	metric											yes	in house	no	no	positive
#REF!	IB70			Nervous system	efficacy	no	-			-	no	-	no	-	no	no	-	no	-	no	-	yes	mouse	no	no	yes	metric											yes	in house	no	no	positive
#REF!	IB70			Nervous system	efficacy	no	-			-	no	-	no	-	no	no	-	no	-	no	-	yes	mouse	no	no	yes	metric											yes	in house	no	no	positive
#REF!	IB70			Nervous system	efficacy	no	-			-	no	-	no	-	no	no	-	no	-	no	-	yes	rat	no	no	yes	metric											yes	in house	no	no	positive
#REF!	IB70			Nervous system	efficacy	yes	32		8	no	no	-	no	-	no	no	-	no	-	yes	negative	yes	primate	yes	no	yes	metric											yes	in house	no	no	positive
#REF!	IB71				no efficacy	-	-			-	-	-	-	-	-	-	-	-	-	-	-	-	-	-	-	-	-	-	-	-	-	-	-	-	-	-	-	-	-	-	-	-
#REF!	IB72			Anti-neoplastic & immune-modulating agents	efficacy	no	-			-	no	-	no	-	no	no	-	no	-	no	-	yes	mouse	yes	no	yes	metric	no		no		yes	no		yes	no		no		no	no	positive	yes	yes	yes	no
#REF!	IB72			Anti-neoplastic & immune-modulating agents	unclear	no	-			-	no	-	no	-	no	no	-	no	-	no	-	yes	mouse	yes	no	yes	no											yes	peer reviewed	no	no	positive
#REF!	IB72			Anti-neoplastic & immune-modulating agents	efficacy	no	-			-	no	-	no	-	no	no	-	no	-	yes	negative	yes	mouse	yes	yes	yes	time-course											no		no	no	positive
#REF!	IB72			Anti-neoplastic & immune-modulating agents	efficacy	no	-			-	no	-	no	-	no	no	-	no	-	no	-	yes	mouse	yes	no	yes	time-course											no		no	no	positive
#REF!	IB72			Anti-neoplastic & immune-modulating agents	efficacy	no	-			-	no	-	no	-	no	no	-	no	-	yes	negative	yes	mouse	yes	no	yes	metric											no		no	no	positive
#REF!	IB73			Anti-neoplastic & immune-modulating agents	efficacy	no	-			-	no	-	no	-	no	no	-	no	-	yes	negative	yes	mouse	yes	no	yes	time-course	yes	yes	no		no	no		no	no		yes	in house	no	no	positive	yes	yes	no	no
#REF!	IB73			Anti-neoplastic & immune-modulating agents	efficacy	yes	54		8	no	no	-	no	-	no	no	-	no	-	yes	negative	yes	mouse	yes	no	yes	time-course											yes	in house	no	no	positive
#REF!	IB73			Anti-neoplastic & immune-modulating agents	efficacy	yes	32		8	no	no	-	no	-	no	no	-	no	-	yes	negative	yes	mouse	yes	no	yes	time-course											yes	in house	no	no	positive
#REF!	IB73			Anti-neoplastic & immune-modulating agents	efficacy	yes	48		8	no	no	-	no	-	no	no	-	no	-	yes	negative	yes	mouse	yes	no	yes	time-course											yes	in house	no	no	positive
#REF!	IB73			Anti-neoplastic & immune-modulating agents	efficacy	yes	20		4	no	no	-	no	-	no	no	-	no	-	yes	negative	yes	mouse	yes	no	yes	time-course											yes	in house	no	no	positive
#REF!	IB74				no efficacy	-	-			-	-	-	-	-	-	-	-	-	-	-	-	-	-	-	-	-	-	-	-	-	-	-	-	-	-	-	-	-	-	-	-	-
#REF!	IB75			Anti-neoplastic & immune-modulating agents	efficacy	yes	43	9-18	9	no	no	-	no	-	no	no	-	no	-	yes	negative	yes	rat	yes	no	yes	metric	yes	yes	yes	no	yes	no		yes	yes		yes	in house	no	yes	positive	yes	yes	no	yes
#REF!	IB75			Anti-neoplastic & immune-modulating agents	efficacy	yes	30		10	no	no	-	no	-	no	no	-	no	-	yes	negative	yes	rat	yes	no	yes	metric											yes	in house	no	yes	positive
#REF!	IB75			Anti-neoplastic & immune-modulating agents	efficacy	yes	36	11-13	11	no	no	-	no	-	no	no	-	no	-	yes	negative	yes	rat	yes	no	yes	both											yes	in house	no	yes	positive
#REF!	IB75			Anti-neoplastic & immune-modulating agents	efficacy	yes	50		10	no	no	-	no	-	no	no	-	no	-	yes	negative	yes	rat	yes	no	yes	time-course											yes	in house	no	yes	positive
#REF!	IB75			Anti-neoplastic & immune-modulating agents	efficacy	yes	12		6	no	no	-	no	-	no	no	-	no	-	no	-	yes	mouse	yes	yes	yes	metric											yes	in house	no	no	positive
#REF!	IB76			Anti-neoplastic & immune-modulating agents	efficacy	no	-			-	no	-	no	-	no	no	-	no	-	no	-	yes	mouse	yes	no	yes	metric	no		no		no	no		yes	no		yes	in house	no	no	positive	yes	yes	no	no
#REF!	IB76			Anti-neoplastic & immune-modulating agents	efficacy	no	-			-	no	-	no	-	no	no	-	no	-	no	-	yes	mouse	yes	no	yes	metric											yes	in house	no	no	positive
#REF!	IB76			Anti-neoplastic & immune-modulating agents	efficacy	no	-			-	no	-	no	-	no	no	-	no	-	no	-	yes	mouse	yes	no	yes	metric											yes	in house	no	no	positive
#REF!	IB76			Anti-neoplastic & immune-modulating agents	efficacy	no	-			-	no	-	no	-	no	no	-	no	-	no	-	yes	mouse	yes	no	yes	metric											yes	in house	no	no	positive
#REF!	IB76			Anti-neoplastic & immune-modulating agents	efficacy	no	-			-	no	-	no	-	no	no	-	no	-	no	-	yes	mouse	yes	no	yes	metric											yes	in house	no	no	positive
#REF!	IB76			Anti-neoplastic & immune-modulating agents	efficacy	no	-			-	no	-	no	-	no	no	-	no	-	yes	negative	yes	mouse	yes	no	yes	time-course											yes	in house	no	no	positive
#REF!	IB77			Anti-neoplastic & immune-modulating agents	efficacy	no					no		no		no	no		no		no		yes	chicken	yes	no	yes	no	yes	yes	no		yes	yes		yes	yes	rat, hamster, mouse	yes	in-house	no	no	positive	no	yes	yes	no
#REF!	IB77			Anti-neoplastic & immune-modulating agents	efficacy	no					no		no		no	no		no		no		yes	chicken	yes	no	yes	no											yes	in-house	no	no	positive
#REF!	IB77			Anti-neoplastic & immune-modulating agents	efficacy	no					no		no		no	no		no		no		yes	chicken	yes	no	yes	no											yes	in-house	no	no	positive
#REF!	IB77			Anti-neoplastic & immune-modulating agents	efficacy	no					no		no		no	no		no		no		yes	chicken	yes	no	yes	no											yes	in-house	no	no	positive
#REF!	IB77			Anti-neoplastic & immune-modulating agents	efficacy	no					no		no		no	no		no		no		yes	mouse	yes	yes	yes	no											yes	in-house	no	no	positive
#REF!	IB77			Anti-neoplastic & immune-modulating agents	efficacy	no					no		no		no	no		no		no		yes	mouse	yes	yes	yes	no											yes	in-house	no	no	negative
#REF!	IB77			Anti-neoplastic & immune-modulating agents	efficacy	no					no		no		no	no		no		no		yes	mouse	yes	yes	yes	no											yes	in-house	no	no	inconclusive
#REF!	IB77			Anti-neoplastic & immune-modulating agents	efficacy	no					no		no		no	no		no		no		yes	mouse	yes	yes	yes	no											yes	in-house	no	no	positive
#REF!	IB77			Anti-neoplastic & immune-modulating agents	efficacy	no					no		no		no	no		no		no		yes	mouse	yes	yes	yes	no											yes	in-house	no	no	negative
#REF!	IB77			Anti-neoplastic & immune-modulating agents	efficacy	no					no		no		no	no		no		no		yes	mouse	yes	yes	yes	no											yes	peer-reviewed	no	no	positive
#REF!	IB77			Anti-neoplastic & immune-modulating agents	efficacy	no					no		no		no	no		no		no		yes	mouse	yes	yes	yes	no											yes	in-house	no	no	inconclusive
#REF!	IB77			Anti-neoplastic & immune-modulating agents	efficacy	no					no		no		no	no		no		no		yes	mouse	yes	yes	yes	no											yes	peer-reviewed	no	no	positive
#REF!	IB77			Anti-neoplastic & immune-modulating agents	efficacy	no					no		no		no	no		no		no		yes	hamster	yes	yes	yes	no											yes	peer-reviewed	no	no	positive
#REF!	IB77			Anti-neoplastic & immune-modulating agents	efficacy	no					no		no		no	no		no		no		yes	hamster	yes	yes	yes	no											yes	in-house	no	no	positive
#REF!	IB77			Anti-neoplastic & immune-modulating agents	efficacy	no					no		no		no	no		no		no		yes	mouse	yes	no	yes	no											yes	in-house	no	no	positive
#REF!	IB77			Anti-neoplastic & immune-modulating agents	efficacy	no					no		no		no	no		no		no		yes	mouse	yes	no	yes	no											yes	peer-reviewed	no	no	positive
#REF!	IB77			Anti-neoplastic & immune-modulating agents	efficacy	no					no		no		no	no		no		no		yes	rat	yes	no	yes	no											yes	in-house	no	no	positive
#REF!	IB77			Anti-neoplastic & immune-modulating agents	efficacy	no					no		no		no	no		no		no		yes	rabbit	yes	no	yes	no											yes	in-house	no	no	positive
#REF!	IB77			Anti-neoplastic & immune-modulating agents	efficacy	no					no		no		no	no		no		no		yes	rabbit	yes	no	yes	no											yes	in-house	no	no	positive
#REF!	IB77			Anti-neoplastic & immune-modulating agents	efficacy	no					no		no		no	no		no		no		yes	mouse	yes	yes	yes	no											yes	in-house	no	no	inconclusive
#REF!	IB77			Anti-neoplastic & immune-modulating agents	efficacy	no					no		no		no	no		no		no		yes	mouse	yes	yes	yes	no											yes	in-house	no	no	positive
#REF!	IB77			Anti-neoplastic & immune-modulating agents	efficacy	no					no		no		no	no		no		no		yes	mouse	yes	yes	yes	no											yes	peer-reviewed	no	no	positive
#REF!	IB77			Anti-neoplastic & immune-modulating agents	efficacy	no					no		no		no	no		no		no		yes	rat	yes	yes	yes	no											yes	in-house	no	no	positive
#REF!	IB77			Anti-neoplastic & immune-modulating agents	efficacy	yes	31	4-10	4	no	no		no		no	no		no		yes	unclear	yes	rat	yes	yes	yes	yes											yes	in-house	yes	no	positive
#REF!	IB77			Anti-neoplastic & immune-modulating agents	efficacy	yes	31	4-10	4	no	no		no		no	no		no		yes	unclear	yes	rat	yes	yes	yes	yes											yes	in-house	yes	no	positive
#REF!	IB77			Anti-neoplastic & immune-modulating agents	efficacy	no					no		no		no	no		no		no		yes	rat	yes	yes	yes	no											yes	peer-reviewed	no	no	inconclusive
#REF!	IB77			Anti-neoplastic & immune-modulating agents	efficacy	no					no		no		no	no		no		no		yes	mouse	yes	yes	yes	no											yes	peer-reviewed	no	no	positive
#REF!	IB77			Anti-neoplastic & immune-modulating agents	efficacy	no					no		no		no	no		no		no		yes	mouse	yes	yes	yes	no											yes	peer-reviewed	no	no	positive
#REF!	IB77			Anti-neoplastic & immune-modulating agents	efficacy	no					no		no		no	no		no		no		yes	mouse	yes	yes	yes	no											yes	in-house	no	no	negative
#REF!	IB77			Anti-neoplastic & immune-modulating agents	efficacy	no					no		no		no	no		no		no		yes	mouse	yes	yes	yes	no											yes	in-house	no	no	inconclusive
#REF!	IB77			Anti-neoplastic & immune-modulating agents	efficacy	no					no		no		no	no		no		no		yes	mouse	yes	yes	yes	no											yes	in-house	no	no	negative
#REF!	IB77			Anti-neoplastic & immune-modulating agents	efficacy	no					no		no		no	no		no		no		yes	rat	yes	yes	yes	no											yes	peer-reviewed	no	no	positive
#REF!	IB78				no efficacy	-	-			-	-	-	-	-	-	-	-	-	-	-	-	-	-	-	-	-	-	-	-	-	-	-	-	-	-	-	-	-	-	-	-	-
#REF!	IB79			Blood & blood forming organs	efficacy	yes	37	9-10	9	no	no	-	no	-	no	no	-	no	-	yes	negative	yes	mouse	yes	no	yes	metric	yes	yes	no		yes	no		yes	yes		yes	in house	yes	yes	positive	no	yes	no	yes
#REF!	IB79			Blood & blood forming organs	efficacy	yes	8		4	no	no	-	no	-	no	no	-	no	-	yes	negative	yes	mouse	yes	no	yes	metric											yes	in house	yes	yes	positive
#REF!	IB79			Blood & blood forming organs	efficacy	yes	6		3	no	no	-	no	-	no	no	-	no	-	no	-	yes	primate	yes	no	yes	metric											yes	in house	no	no	negative
#REF!	IB80			Anti-neoplastic & immune-modulating agents	efficacy	no	-				no	-	no	-	no	no	-	no	-	no	-	yes	mouse	yes	no	yes	metric	no		no		yes	no		yes	no		yes	peer reviewed	yes	no	positive	yes	yes	yes	yes
#REF!	IB80			Anti-neoplastic & immune-modulating agents	efficacy	no	-				no	-	no	-	no	no	-	no	-	no	-	yes	mouse	yes	no	yes	metric											yes	peer reviewed	yes	no	positive
#REF!	IB80			Anti-neoplastic & immune-modulating agents	efficacy	no	-				no	-	no	-	no	no	-	no	-	no	-	yes	mouse	yes	no	yes	metric											yes	peer reviewed	yes	no	positive
#REF!	IB80			Anti-neoplastic & immune-modulating agents	efficacy	no	-				no	-	no	-	no	no	-	no	-	no	-	no	-	yes	no	yes	metric											yes	peer reviewed	no	no	positive
#REF!	IB80			Anti-neoplastic & immune-modulating agents	efficacy	no	-				no	-	no	-	no	no	-	no	-	no	-	no	-	yes	no	yes	metric											yes	peer reviewed	no	no	positive
#REF!	IB80			Anti-neoplastic & immune-modulating agents	efficacy	no	-				no	-	no	-	no	no	-	no	-	no	-	yes	mouse	yes	no	yes	metric											yes	peer reviewed	no	no	positive
#REF!	IB80			Anti-neoplastic & immune-modulating agents	efficacy	no	-				no	-	no	-	no	no	-	no	-	no	-	yes	mouse	yes	no	yes	metric											yes	peer reviewed	no	no	positive
#REF!	IB80			Anti-neoplastic & immune-modulating agents	efficacy	no	-				no	-	no	-	no	no	-	no	-	no	-	no	-	yes	no	yes	metric											yes	peer reviewed	no	no	positive
#REF!	IB80			Anti-neoplastic & immune-modulating agents	efficacy	no	-				no	-	no	-	no	no	-	no	-	no	-	no	-	yes	no	yes	metric											yes	peer reviewed	no	no	positive
#REF!	IB80			Anti-neoplastic & immune-modulating agents	efficacy	no	-				no	-	no	-	no	no	-	no	-	no	-	yes	mouse	yes	no	yes	metric											yes	peer reviewed	no	no	positive
#REF!	IB80			Anti-neoplastic & immune-modulating agents	efficacy	no	-				no	-	no	-	no	no	-	no	-	no	-	yes	mouse	yes	no	yes	metric											yes	peer reviewed	no	no	positive
#REF!	IB80			Anti-neoplastic & immune-modulating agents	efficacy	no	-				no	-	no	-	no	no	-	no	-	no	-	yes	mouse	yes	no	yes	metric											yes	peer reviewed	no	no	positive
#REF!	IB81				no efficacy	-	-			-	-	-	-	-	-	-	-	-	-	-	-	-	-	-	-	-	-	-	-	-	-	-	-	-	-	-	-	-	-	-	-	-
#REF!	IB82			Anti-neoplastic & immune-modulating agents	efficacy	yes	35		7	no	no	-	yes	sex, bodyweight	no	no	-	no	-	yes	negative	yes	mouse	yes	yes	yes	both	yes	yes	no		no	no		no	no		yes	in house	no	yes	positive	yes	yes	no	yes
#REF!	IB83				no efficacy	-	-			-	-	-	-	-	-	-	-	-	-	-	-	-	-	-	-	-	-	-	-	-	-	-	-	-	-	-	-	-	-	-	-	-
#REF!	IB84			Anti-neoplastic & immune-modulating agents	efficacy	yes	45		9	no	yes	no	no	-	no	no		yes	no	yes	negative	yes	mouse	yes	yes	yes	time-course	yes	yes	no		no	no		yes	no		no		no	yes	positive	no	no	no	yes
#REF!	IB84			Anti-neoplastic & immune-modulating agents	efficacy	yes	45		9	no	yes	no	no	-	no	no		yes	no	yes	negative	yes	mouse	yes	yes	yes	time-course											no		no	no	positive
#REF!	IB84			Anti-neoplastic & immune-modulating agents	efficacy	yes	40		10	no	yes	no	no	-	no	no		yes	no	yes	negative	yes	mouse	yes	yes	yes	time-course											no		no	no	positive
#REF!	IB84			Anti-neoplastic & immune-modulating agents	efficacy	yes	34	10-12	10	no	yes	no	no	-	no	no		yes	yes	yes	negative	yes	mouse	yes	yes	yes	time-course											no		no	yes	positive
#REF!	IB84			Anti-neoplastic & immune-modulating agents	efficacy	no	-				no	-	no	-	no	no	-	no	-	no	-	no		yes	no	yes	-											no		no	no	positive
#REF!	IB84			Anti-neoplastic & immune-modulating agents	efficacy	no	-				no	-	no	-	no	no	-	no	-	no	-	no		yes	no	yes	-											no		no	no	negative
#REF!	IB84			Anti-neoplastic & immune-modulating agents	efficacy	no	-				no	-	no	-	no	no	-	no	-	no	-	no		yes	no	yes	-											no		no	no	negative
#REF!	IB84			Anti-neoplastic & immune-modulating agents	efficacy	no	-				no	-	no	-	no	no	-	no	-	no	-	no		yes	no	yes	-											no		no	no	positive
#REF!	IB84			Anti-neoplastic & immune-modulating agents	efficacy	no	-				no	-	no	-	no	no	-	no	-	no	-	no		yes	no	yes	-											no		no	no	positive
#REF!	IB84			Anti-neoplastic & immune-modulating agents	efficacy	no	-				no	-	no	-	no	no	-	no	-	no	-	no		yes	no	yes	-											no		no	no	positive
#REF!	IB84			Anti-neoplastic & immune-modulating agents	efficacy	no	-				no	-	no	-	no	no	-	no	-	no	-	no		yes	no	yes	-											no		no	no	negative
#REF!	IB84			Anti-neoplastic & immune-modulating agents	efficacy	no	-				no	-	no	-	no	no	-	no	-	no	-	no		yes	no	yes	-											no		no	no	positive
#REF!	IB84			Anti-neoplastic & immune-modulating agents	efficacy	no	-				no	-	no	-	no	no	-	no	-	no	-	no		yes	no	yes	-											no		no	no	positive
#REF!	IB85			Anti-neoplastic & immune-modulating agents	efficacy	no	-				no	-	no	-	no	no	-	no	-	no	-	yes	mouse	yes	yes	yes	metric	no		no		yes	yes		yes	no		no		no	no	positive	no	yes	yes	yes
#REF!	IB85			Anti-neoplastic & immune-modulating agents	efficacy	no	-				no	-	no	-	no	no	-	no	-	no	-	yes	mouse	yes	yes	yes	metric											no		no	no	positive
#REF!	IB85			Anti-neoplastic & immune-modulating agents	efficacy	no	-				no	-	no	-	no	no	-	no	-	no	-	yes	mouse	yes	no	yes	metric											yes	peer reviewed	no	no	positive
#REF!	IB85			Anti-neoplastic & immune-modulating agents	efficacy	no	-				no	-	no	-	no	no	-	no	-	no	-	yes	mouse	yes	no	yes	metric											yes	peer reviewed	no	no	positive
#REF!	IB85			Anti-neoplastic & immune-modulating agents	efficacy	no	-				no	-	no	-	no	no	-	no	-	no	-	yes	mouse	yes	no	yes	metric											yes	peer reviewed	no	yes	positive
#REF!	IB85			Anti-neoplastic & immune-modulating agents	efficacy	no	-				no	-	no	-	no	no	-	no	-	no	-	no		yes	no	no												yes	peer reviewed	no	yes	positive
#REF!	IB85			Anti-neoplastic & immune-modulating agents	efficacy	no	-				no	-	no	-	no	no	-	no	-	yes	negative	yes	mouse	yes	yes	yes	metric											yes	peer reviewed	yes	no	positive
#REF!	IB85			Anti-neoplastic & immune-modulating agents	efficacy	no	-				no	-	no	-	no	no	-	no	-	no	-	yes	mouse	yes	no	no												no		no	no	inconclusive
#REF!	IB85			Anti-neoplastic & immune-modulating agents	efficacy	no	-				no	-	no	-	no	no	-	no	-	no	-	yes	mouse	yes	no	yes	metric											yes	in house	no	no	positive
#REF!	IB85			Anti-neoplastic & immune-modulating agents	efficacy	no	-				no	-	no	-	no	no	-	no	-	yes	negative	yes	mouse	yes	yes	yes	time-course											yes	in house	no	no	positive
#REF!	IB85			Anti-neoplastic & immune-modulating agents	efficacy	no	-				no	-	no	-	no	no	-	no	-	yes	negative	yes	mouse	yes	yes	yes	time-course											yes	in house	no	no	positive
#REF!	IB85			Anti-neoplastic & immune-modulating agents	efficacy	no	-				no	-	no	-	no	no	-	no	-	yes	negative	yes	mouse	yes	yes	yes	time-course											yes	in house	no	no	positive
#REF!	IB86			Alimentary tract & metabolism	efficacy	yes	21	4-9	4	no	no	-	no	-	no	no	-	no	-	yes	positive	yes	mouse	yes	no	yes	metric	no		no		yes	no		yes	no		yes	in house	no	yes	positive	yes	yes	no	yes
#REF!	IB86			Alimentary tract & metabolism	efficacy	yes	31	10-11	10	no	no	-	no	-	no	no	-	no	-	yes	positive	yes	mouse	yes	no	yes	both											yes	in house	no	yes	positive
#REF!	IB86			Alimentary tract & metabolism	efficacy	yes	55	10-12	10	no	no	-	no	-	no	no	-	no	-	yes	positive	yes	mouse	yes	no	yes	metric											yes	in house	no	yes	positive
#REF!	IB86			Alimentary tract & metabolism	efficacy	no					no	-	no	-	no	no	-	no	-	no	-	yes	mouse	yes	no	yes	metric											yes	in house	no	yes	positive
#REF!	IB86			Alimentary tract & metabolism	efficacy	no	-			-	no	-	no	-	no	no	-	no	-	no	-	yes	mouse	yes	no	yes	metric											yes	in house	no	no	positive
#REF!	IB87			Anti-neoplastic & immune-modulating agents	efficacy	no	-			-	no	-	no	-	no	no	-	no	-	yes	negative	yes	mouse	yes	no	yes	metric	yes	yes	no		yes	no	yes	no	no		yes	in house	no	no	positive	no	yes	no	yes
#REF!	IB87			Anti-neoplastic & immune-modulating agents	efficacy	no	-			-	no	-	no	-	no	no	-	no	-	yes	negative	yes	mouse	yes	no	yes	metric											yes	in house	no	no	positive
#REF!	IB87			Anti-neoplastic & immune-modulating agents	efficacy	no	-			-	no	-	no	-	no	no	-	no	-	yes	negative	yes	mouse	yes	no	yes	metric											yes	in house	no	no	positive
#REF!	IB87			Anti-neoplastic & immune-modulating agents	efficacy	no	-			-	no	-	yes	sex	no	no	-	no	-	yes	negative	yes	mouse	yes	yes	yes	metric											yes	in house	yes	yes	positive
#REF!	IB87			Anti-neoplastic & immune-modulating agents	efficacy	no	-			-	no	-	no	-	no	no	-	no	-	no	-	yes	mouse	yes	no	no												yes	in house	no	no	positive
#REF!	IB87			Anti-neoplastic & immune-modulating agents	efficacy	no	-			-	no	-	no	-	no	no	-	no	-	no	-	yes	mouse	yes	no	no												yes	in house	no	no	positive
#REF!	IB87			Anti-neoplastic & immune-modulating agents	efficacy	no	-			-	no	-	no	-	no	no	-	no	-	no	-	yes	mouse	yes	no	no												yes	in house	no	no	positive
#REF!	IB87			Anti-neoplastic & immune-modulating agents	efficacy	no	-			-	no	-	no	-	no	no	-	no	-	no	-	yes	mouse	yes	no	yes	metric											yes	in house	no	no	positive
#REF!	IB87			Anti-neoplastic & immune-modulating agents	efficacy	no	-			-	no	-	no	-	no	no	-	no	-	no	-	yes	mouse	yes	no	yes	metric											yes	in house	yes	no	negative
#REF!	IB87			Anti-neoplastic & immune-modulating agents	efficacy	yes	40		10	no	no	-	no	-	no	no	-	no	-	yes	negative	yes	mouse	yes	no	yes	metric											yes	in house	no	no	positive
#REF!	IB87			Anti-neoplastic & immune-modulating agents	efficacy	no	-			-	no	-	no	-	no	no	-	no	-	no	-	yes	mouse	yes	no	yes	metric											yes	in house	no	yes	positive
#REF!	IB87			Anti-neoplastic & immune-modulating agents	efficacy	no	-			-	no	-	no	-	no	no	-	no	-	no	-	yes	mouse	yes	no	yes	metric											yes	in house	no	yes	positive
#REF!	IB87			Anti-neoplastic & immune-modulating agents	efficacy	no	-			-	no	-	no	-	no	no	-	no	-	no	-	yes	mouse	yes	no	no												yes	in house	no	no	inconclusive
#REF!	IB87			Anti-neoplastic & immune-modulating agents	efficacy	no	-			-	no	-	no	-	no	no	-	no	-	no	-	yes	mouse	yes	no	yes	metric											yes	in house	no	no	positive
#REF!	IB87			Anti-neoplastic & immune-modulating agents	efficacy	no	-			-	no	-	no	-	no	no	-	no	-	no	-	yes	mouse	yes	no	yes	metric											yes	in house	no	no	positive
#REF!	IB87			Anti-neoplastic & immune-modulating agents	efficacy	no	-			-	no	-	no	-	no	no	-	no	-	no	-	yes	mouse	yes	no	yes	metric											yes	in house	no	no	positive
#REF!	IB87			Anti-neoplastic & immune-modulating agents	efficacy	no	-			-	no	-	no	-	no	no	-	no	-	no	-	yes	mouse	yes	no	no												yes	in house	no	no	negative
#REF!	IB87			Anti-neoplastic & immune-modulating agents	efficacy	no	-			-	no	-	no	-	no	no	-	no	-	no	-	yes	mouse	yes	no	no												yes	in house	no	no	positive
#REF!	IB87			Anti-neoplastic & immune-modulating agents	efficacy	no	-			-	no	-	no	-	no	no	-	no	-	no	-	yes	mouse	yes	no	yes	metric											yes	in house	no	no	positive				yes
#REF!	IB88			Anti-neoplastic & immune-modulating agents	efficacy	yes	56		8	no	no	-	no	-	no	no	-	yes	yes	yes	negative	yes	mouse	yes	yes	yes	both	yes	yes	no		yes	no		yes	yes		yes	in house	yes	no	positive	no	yes	no
#REF!	IB88			Anti-neoplastic & immune-modulating agents	efficacy	no	-			-	no	-	no	-	no	no	-	no	-	no	-	yes	rat	yes	no	yes	metric											yes	in house	yes	no	positive
#REF!	IB88			Anti-neoplastic & immune-modulating agents	efficacy	yes	56		8	no	no	-	no	-	no	no	-	yes	yes	yes	negative	yes	mouse	yes	yes	yes	metric											yes	in house	no	no	positive
#REF!	IB88			Anti-neoplastic & immune-modulating agents	efficacy	yes	104		8	no	no	-	no	-	no	no	-	no	-	yes	negative	yes	mouse	yes	no	yes	metric											yes	in house	no	no	positive
#REF!	IB88			Anti-neoplastic & immune-modulating agents	efficacy	no					no	-	no	-	no	no	-	no	-	yes	negative	yes	mouse	yes	yes	yes	time-course											yes	in house	no	yes	positive
#REF!	IB88			Anti-neoplastic & immune-modulating agents	efficacy	yes	30		10	no	yes	no	no	-	no	no	-	no	-	yes	negative	yes	mouse	yes	yes	no												yes	in house	no	no	inconclusive
#REF!	IB88			Anti-neoplastic & immune-modulating agents	efficacy	yes	14		7	no	yes	no	no	-	no	no	-	yes	yes	yes	negative	yes	mouse	yes	yes	yes	time-course											yes	in house	yes	yes	positive
#REF!	IB88			Anti-neoplastic & immune-modulating agents	efficacy	no	-			-	no	-	no	-	no	no	-	no	-	no	-	yes	rat	yes	no	yes	metric											yes	in house	yes	no	positive
#REF!	IB88			Anti-neoplastic & immune-modulating agents	efficacy	no	-			-	no	-	no	-	no	no	-	yes	yes	yes	negative	yes	mouse	yes	yes	yes	time-course											yes	in house	no	yes	positive
#REF!	IB88			Anti-neoplastic & immune-modulating agents	efficacy	no	-			-	no	-	no	-	no	no	-	no	-	yes	negative	yes	mouse	yes	yes	yes	time-course											yes	in house	no	yes	positive
#REF!	IB89			Anti-neoplastic & immune-modulating agents	efficacy	no	-			-	no	-	no	-	no	no	-	no	-	no	-	yes	mouse	yes	no	yes	metric	yes	yes	no		yes	no		yes	no		yes	peer reviewed	no	no	positive	yes	yes	yes	yes
#REF!	IB89			Anti-neoplastic & immune-modulating agents	efficacy	no	-			-	no	-	no	-	no	no	-	no	-	no	-	yes	mouse	yes	no	yes	metric											yes	peer reviewed	no	no	positive
#REF!	IB89			Anti-neoplastic & immune-modulating agents	efficacy	no	-			-	no	-	no	-	no	no	-	no	-	no	-	yes	mouse	yes	no	yes	time-course											yes	peer reviewed	no	yes	positive
#REF!	IB89			Anti-neoplastic & immune-modulating agents	efficacy	no	-			-	no	-	no	-	no	no	-	no	-	no	-	no	-	no	no	yes	metric											yes	peer reviewed	no	no	positive
#REF!	IB89			Anti-neoplastic & immune-modulating agents	efficacy	no	-			-	no	-	no	-	no	no	-	no	-	no	-	no	-	no	no	yes	metric											yes	peer reviewed	no	no	positive
#REF!	IB89			Anti-neoplastic & immune-modulating agents	efficacy	no	-			-	no	-	no	-	no	no	-	no	-	no	-	no	-	no	no	no	-											yes	peer reviewed	no	no	positive
#REF!	IB89			Anti-neoplastic & immune-modulating agents	efficacy	no	-			-	no	-	no	-	no	no	-	no	-	no	-	no	-	yes	no	no	-											yes	peer reviewed	no	no	positive
#REF!	IB89			Anti-neoplastic & immune-modulating agents	efficacy	no	-			-	no	-	no	-	no	no	-	no	-	no	-	no	-	yes	no	yes	metric											yes	peer reviewed	no	no	positive
#REF!	IB89			Anti-neoplastic & immune-modulating agents	efficacy	no	-			-	no	-	no	-	no	no	-	no	-	no	-	no	-	yes	no	yes	metric											yes	peer reviewed	no	no	positive
#REF!	IB89			Anti-neoplastic & immune-modulating agents	efficacy	no	-			-	no	-	no	-	no	no	-	no	-	no	-	yes	mouse	yes	no	yes	metric											yes	peer reviewed	yes	no	positive
#REF!	IB89			Anti-neoplastic & immune-modulating agents	efficacy	no	-			-	no	-	no	-	no	no	-	no	-	no	-	yes	mouse	yes	no	yes	metric											yes	peer reviewed	no	no	positive
#REF!	IB89			Anti-neoplastic & immune-modulating agents	efficacy	no	-			-	no	-	no	-	no	no	-	no	-	no	-	yes	mouse	yes	no	yes	metric											yes	peer reviewed	no	no	positive
#REF!	IB89			Anti-neoplastic & immune-modulating agents	efficacy	no	-			-	no	-	no	-	no	no	-	no	-	no	-	no		yes	no	yes	metric											yes	peer reviewed	no	no	positive
#REF!	IB90			Blood & blood forming organs	efficacy	no	-			-	no	-	no	-	no	no	-	no	-	no	-	yes	monkey	yes	no	yes	metric	yes	yes	no		yes	no	no	yes	yes		yes	in house	yes	no	positive	yes	yes	no	yes
#REF!	IB90			Blood & blood forming organs	efficacy	no	-			-	no	-	no	-	no	no	-	no	-	no	-	yes	mouse	yes	no	yes	metric											yes	in house	yes	no	positive
#REF!	IB90			Blood & blood forming organs	efficacy	no	-			-	no	-	no	-	no	no	-	no	-	yes	negative	yes	mouse	yes	no	yes	metric											yes	in house	no	no	positive
#REF!	IB91			Anti-neoplastic & immune-modulating agents	efficacy	no	-			-	no	-	no	-	no	no	-	no	-	no	-	yes	mouse	yes	no	yes	metric	no	-	no		yes	no	no	yes	no		no		yes	no	positive	no	no	no	yes
#REF!	IB91			Anti-neoplastic & immune-modulating agents	efficacy	no	-			-	no	-	no	-	no	no	-	no	-	no	-	yes	mouse	yes	no	yes	metric											no		yes	no	positive
#REF!	IB91			Anti-neoplastic & immune-modulating agents	efficacy	no	-			-	no	-	no	-	no	no	-	no	-	no	-	yes	mouse	yes	no	no												no		no	no	inconclusive
#REF!	IB91			Anti-neoplastic & immune-modulating agents	efficacy	no	-			-	no	-	no	-	no	no	-	no	-	no	-	yes	mouse	yes	no	yes	metric											no		no	no	positive
#REF!	IB91			Anti-neoplastic & immune-modulating agents	efficacy	no	-			-	no	-	no	-	no	no	-	no	-	no	-	yes	mouse	yes	no	yes	metric											no		no	yes	positive
#REF!	IB91			Anti-neoplastic & immune-modulating agents	efficacy	no	-			-	no	-	no	-	no	no	-	no	-	no	-	yes	mouse	yes	no	no												no		no	no	negative
#REF!	IB92			Anti-infectives	efficacy	yes	12		3	no	no	-	no	-	no	no	-	no	-	yes	negative	yes	mouse	yes	no	yes	metric	yes	yes	no		yes	yes		yes	yes		yes	in house	no	no	positive	yes	yes	yes	yes
#REF!	IB92			Anti-infectives	efficacy	no	-			-	no	-	no	-	no	no	-	no	-	yes	negative	yes	mouse	yes	no	yes	metric											yes	in house	no	no	positive
#REF!	IB92			Anti-infectives	efficacy	yes	32		8	no	no	-	no	-	no	no	-	no	-	no	-	yes	mouse	yes	no	yes	metric											yes	in house	no	no	positive
#REF!	IB92			Anti-infectives	efficacy	yes	14	2-4	2	no	no	-	no	-	no	no	-	no	-	yes	negative	yes	mouse	yes	no	yes	metric											yes	in house	no	yes	positive
#REF!	IB92			Anti-infectives	efficacy	no	-			-	no	-	no	-	no	no	-	no	-	yes	negative	yes	mouse	yes	no	yes	metric											yes	in house	no	no	positive
#REF!	IB92			Anti-infectives	efficacy	yes	4		4	no	no	-	no	-	no	no	-	no	-	yes	negative	yes	mouse	yes	no	yes	time-course											yes	in house	no	yes	positive
#REF!	IB92			Anti-infectives	efficacy	yes	32		4	no	no	-	no	-	no	no	-	no	-	yes	negative	yes	mouse	yes	no	yes	metric											yes	in house	no	yes	positive
#REF!	IB92			Anti-infectives	efficacy	yes	40		5	no	no	-	no	-	no	no	-	no	-	yes	positive	yes	mouse	yes	no	yes	metric											yes	in house	no	yes	positive
#REF!	IB92			Anti-infectives	efficacy	no	-			-	no	-	no	-	no	no	-	no	-	yes	positive	yes	mouse	yes	no	yes	metric											yes	peer reviewed	no	yes	positive
#REF!	IB92			Anti-infectives	efficacy	yes	29	14-15	14	no	no	-	no	-	no	no	-	no	-	no	-	yes	rabbit	yes	no	yes	metric											yes	in house	no	yes	positive
#REF!	IB92			Anti-infectives	efficacy	yes	12		4	no	no	-	no	-	no	no	-	no	-	yes	negative, positive	yes	mouse	yes	no	yes	metric											yes	in house	no	yes	positive
#REF!	IB93				no efficacy
#REF!	IB94			Anti-neoplastic & immune-modulating agents	efficacy	no	-			-	no	-	yes	sex	no	no	-	no	-	yes	negative, positive	yes	mouse	yes	yes	yes	both	yes	yes	no		yes	no		yes	no		no		yes	yes	positive	yes	no	no	yes
#REF!	IB94			Anti-neoplastic & immune-modulating agents	efficacy	no	-			-	no	-	yes	sex	no	no	-	no	-	yes	negative, positive	yes	mouse	yes	yes	yes	both											no		yes	yes	positive
#REF!	IB94			Anti-neoplastic & immune-modulating agents	efficacy	no	-			-	no	-	no	-	no	no	-	no	-	no	-	yes	mouse	yes	yes	yes	both											no		no	no	positive
#REF!	IB94			Anti-neoplastic & immune-modulating agents	efficacy	no	-			-	no	-	no	-	no	no	-	no	-	no	-	yes	mouse	yes	no	yes	metric											no		no	no	positive
#REF!	IB94			Anti-neoplastic & immune-modulating agents	efficacy	no	-			-	no	-	no	-	no	no	-	no	-	no	-	yes	mouse	yes	no	yes	metric											no		no	no	positive
#REF!	IB94			Anti-neoplastic & immune-modulating agents	efficacy	no	-			-	no	-	no	-	no	no	-	no	-	no	-	yes	mouse	yes	no	yes	metric											no		no	no	positive
#REF!	IB94			Anti-neoplastic & immune-modulating agents	efficacy	no	-			-	no	-	no	-	no	no	-	no	-	no	-	yes	mouse	yes	no	yes	metric											no		no	no	positive
#REF!	IB95				no efficacy	-	-			-	-	-	-	-	-	-	-	-	-	-	-	-	-	-	-	-	-	-	-	-	-	-	-	-	-	-	-	-	-	-	-	-
#REF!	IB96				no efficacy	-	-			-	-	-	-	-	-	-	-	-	-	-	-	-	-	-	-	-	-	-	-	-	-	-	-	-	-	-	-	-	-	-	-	-
#REF!	IB97			Dermatologicals	efficacy	yes	40		10	no	no	-	no		no	no	-	no	-	yes	negative, positive	yes	mouse	yes	yes	yes	metric	yes	yes	no		no	yes		no	no		yes	in house	yes	yes	positive	yes	yes	no	yes
#REF!	IB97			Dermatologicals	efficacy	yes	50		10	no	no	-	no		no	no	-	no	-	yes	negative, positive	yes	mouse	yes	yes	yes	metric											yes	in house	yes	yes	positive
#REF!	IB98			Anti-neoplastic & immune-modulating agents	efficacy	no	-			-	no	-	no		no	no	-	no	-	yes	negative	yes	mouse	yes	no	yes	metric	no	-	no		no	no		yes	yes		yes	peer reviewed	no	yes	positive	yes	yes	yes	yes
#REF!	IB98			Anti-neoplastic & immune-modulating agents	efficacy	no	-			-	no	-	no		no	no	-	no	-	yes	negative	yes	mouse	yes	no	yes	metric											no		no	yes	positive
#REF!	IB98			Anti-neoplastic & immune-modulating agents	efficacy	no	-			-	no	-	no		no	no	-	no	-	yes	negative	yes	mouse	yes	no	yes	metric											yes	peer reviewed	yes	no	positive
#REF!	IB98			Anti-neoplastic & immune-modulating agents	efficacy	yes	13	3-7	3	no	no	-	yes	body weight	no	no	-	no	-	yes	negative	yes	rabbit	yes	yes	yes	both											yes	peer reviewed	yes	yes	positive
#REF!	IB98			Anti-neoplastic & immune-modulating agents	efficacy	yes	12		6	no	no	-	no		no	no	-	no	-	yes	negative	yes	rat	yes	yes	yes	time-course											yes	peer reviewed	no	yes	positive
#REF!	IB98			Anti-neoplastic & immune-modulating agents	efficacy	no	-			-	no	-	no		no	no	-	no	-	yes	negative	yes	mouse	yes	no	yes	time-course											yes	peer reviewed	no	yes	positive
#REF!	IB98			Anti-neoplastic & immune-modulating agents	efficacy	yes	48		8	no	yes	no	yes	sex	no	no	-	yes	yes	yes	negative	yes	mouse	yes	yes	yes	time-course											yes	peer reviewed	no	no	positive
#REF!	IB99			Anti-neoplastic & immune-modulating agents	efficacy	no	-			-	no	-	no		no	no	-	no	-	yes	negative	yes	mouse	yes	yes	yes	time-course	yes	yes	no		yes	no	yes	yes	no		yes	in house	yes	no	positive	yes	yes	no	yes
#REF!	IB99			Anti-neoplastic & immune-modulating agents	efficacy	no	-			-	no	-	no		no	no	-	no	-	yes	negative	yes	mouse	yes	yes	yes	time-course											yes	in house	yes	no	positive
#REF!	IB99			Anti-neoplastic & immune-modulating agents	efficacy	no	-			-	no	-	no		no	no	-	no	-	no	-	yes	mouse	yes	no	yes	metric											yes	in house	yes	no	positive
#REF!	IB99			Anti-neoplastic & immune-modulating agents	efficacy	no	-			-	no	-	no		no	no	-	no	-	yes	negative	yes	mouse	yes	yes	yes	time-course											yes	in house	yes	no	positive
#REF!	IB99			Anti-neoplastic & immune-modulating agents	efficacy	no	-			-	no	-	no		no	no	-	no	-	yes	negative	yes	mouse	yes	yes	yes	time-course											yes	in house	yes	no	positive
#REF!	IB99			Anti-neoplastic & immune-modulating agents	efficacy	no	-			-	no	-	no		no	no	-	no	-	no	-	yes	mouse	yes	no	yes	metric											yes	in house	yes	no	positive
#REF!	IB99			Anti-neoplastic & immune-modulating agents	efficacy	no	-			-	no	-	no		no	no	-	no	-	yes	negative	yes	mouse	yes	yes	yes	time-course											yes	in house	yes	no	positive
#REF!	IB99			Anti-neoplastic & immune-modulating agents	efficacy	no	-			-	no	-	no		no	no	-	no	-	no	-	yes	mouse	yes	no	yes	metric											yes	in house	yes	no	positive
#REF!	IB99			Anti-neoplastic & immune-modulating agents	efficacy	no	-			-	no	-	no		no	no	-	no	-	yes	negative	yes	mouse	yes	yes	yes	time-course											yes	in house	yes	no	positive
#REF!	IB99			Anti-neoplastic & immune-modulating agents	efficacy	no	-			-	no	-	no		no	no	-	no	-	yes	negative	yes	mouse	yes	yes	yes	time-course											yes	in house	yes	no	positive
#REF!	IB99			Anti-neoplastic & immune-modulating agents	efficacy	no	-			-	no	-	no		no	no	-	no	-	yes	negative	yes	mouse	yes	yes	yes	time-course											yes	in house	yes	no	positive
#REF!	IB100
#REF!	IB101				no efficacy	-	-			-	-	-	-	-	-	-	-	-	-	-	-	-	-	-	-	-	-	-	-	-	-	-	-	-	-	-	-	-	-	-	-	-
#REF!	IB102			Anti-neoplastic & immune-modulating agents	efficacy	no	-			-	no	-	no		no	no	-	no	-	no	-	yes	mouse	no	no	yes	metric	yes	yes	no		no	no	yes	yes	no		yes	peer reviewed	no	no	positive	yes	yes	yes	yes
#REF!	IB102			Anti-neoplastic & immune-modulating agents	efficacy	no	-			-	no	-	no		no	no	-	no	-	no	-	yes	mouse	no	no	no												yes	peer reviewed	no	no	positive
#REF!	IB102			Anti-neoplastic & immune-modulating agents	efficacy	yes	93	5-20	5	no	no	-	no		no	no	-	no	-	yes	negative	yes	mouse	yes	yes	yes	both											yes	in house	yes	no	positive
#REF!	IB102			Anti-neoplastic & immune-modulating agents	efficacy	no	-			-	no	-	no		no	no	-	no	-	yes	negative	yes	mouse	yes	no	yes	metric											yes	in house	no	no	positive
#REF!	IB102			Anti-neoplastic & immune-modulating agents	efficacy	no	-			-	no	-	no		no	no	-	no	-	yes	negative	yes	mouse	yes	yes	yes	time-course											yes	in house	no	no	positive
#REF!	IB102			Anti-neoplastic & immune-modulating agents	efficacy	no	-			-	no	-	no		no	no	-	no	-	yes	negative	yes	mouse	yes	yes	yes	both											yes	in house	no	no	positive
#REF!	IB102			Anti-neoplastic & immune-modulating agents	efficacy	no	-			-	no	-	no		no	no	-	no	-	no	-	yes	mouse	yes	no	yes	metric											yes	in house	no	no	positive
#REF!	IB102			Anti-neoplastic & immune-modulating agents	efficacy	no	-			-	no	-	yes	sex	no	no	-	no	-	no	-	yes	mouse	yes	no	yes	metric											yes	in house	no	no	positive
#REF!	IB102			Anti-neoplastic & immune-modulating agents	efficacy	yes	40		10	no	no		yes	sex	no	no	-	no		yes	positive	yes	mouse	yes	yes	yes	metric											yes	in house	no	no	positive
#REF!	IB102			Anti-neoplastic & immune-modulating agents	efficacy	no	-			-	no	-	no	-	no	no	-	no	-	no	-	yes	mouse	yes	no	yes	metric											yes	in house	no	no	positive
#REF!	IB102			Anti-neoplastic & immune-modulating agents	efficacy	no	-			-	no	-	no	-	no	no	-	no	-	no	-	yes	mouse	yes	no	yes	metric											yes	in house	no	no	positive
#REF!	IB102			Anti-neoplastic & immune-modulating agents	efficacy	no	-			-	no	-	no	-	no	no	-	no	-	no	-	yes	mouse	yes	no	yes	metric											yes	in house	no	no	positive
#REF!	IB102			Anti-neoplastic & immune-modulating agents	efficacy	yes	30		5	no	no	-	no	-	no	no	-	no	-	no	-	yes	mouse	yes	no	yes	metric											yes	peer reviewed	no	no	positive
#REF!	IB103			Anti-neoplastic & immune-modulating agents	efficacy	no	-			-	no	-	no	-	no	no	-	no	-	no	-	yes	mouse	yes	no	no		no	-	no		no	no		no	no		yes	in house	no	no	positive	yes	yes	no	no
#REF!	IB103			Anti-neoplastic & immune-modulating agents	efficacy	no	-			-	no	-	no	-	no	no	-	no	-	no	-	yes	mouse	yes	no	no												yes	in house	no	no	positive
#REF!	IB103			Anti-neoplastic & immune-modulating agents	efficacy	no	-			-	no	-	no	-	no	no	-	no	-	no	-	yes	mouse	yes	no	no												yes	in house	no	no	positive
#REF!	IB103			Anti-neoplastic & immune-modulating agents	efficacy	no	-			-	no	-	no	-	no	no	-	no	-	no	-	yes	mouse	yes	no	no												yes	in house	no	no	positive
#REF!	IB103			Anti-neoplastic & immune-modulating agents	efficacy	no	-			-	no	-	no	-	no	no	-	no	-	no	-	yes	mouse	yes	no	no												yes	in house	no	no	positive
#REF!	IB104			Alimentary tract & metabolism	efficacy	no	-			-	no	-	yes	age	no	no	-	no	-	yes	negative	yes	mouse	yes	no	yes	metric	yes	yes	yes	no	yes	no		yes	no		yes	both	yes	yes	positive	yes	yes	yes	yes
#REF!	IB104			Alimentary tract & metabolism	efficacy	no	-			-	no	-	no		no	no	-	no	-	no	-	yes	mouse	yes	no	yes	metric											yes	in house	yes	no	positive
#REF!	IB104			Alimentary tract & metabolism	efficacy	no	-			-	no	-	yes	age	no	no	-	no	-	no	-	yes	mouse	yes	no	yes	metric											yes	both	yes	yes	positive
#REF!	IB104			Alimentary tract & metabolism	efficacy	no	-			-	no	-	no	-	no	no	-	no	-	no	-	yes	mouse	yes	no	yes	metric											yes	both	yes	no	positive
#REF!	IB104			Alimentary tract & metabolism	efficacy	no	-			-	no	-	no	-	no	no	-	no	-	no	-	yes	mouse	yes	no	yes	metric											yes	in house	yes	no	positive
#REF!	IB105			Anti-neoplastic & immune-modulating agents	efficacy	no	-			-	no	-	no	-	no	no	-	no	-	no	-	yes	mouse	yes	no	yes	metric	yes	yes	no		yes	no	yes	yes	no		no		no	no	positive	yes	no	no	yes
#REF!	IB105			Anti-neoplastic & immune-modulating agents	efficacy	no	-			-	no	-	no	-	no	no	-	no	-	yes	negative	yes	mouse	yes	no	yes	metric											no		no	no	positive
#REF!	IB105			Anti-neoplastic & immune-modulating agents	efficacy	yes	40		10	no	no	-	yes	sex	no	no	-	no	-	yes	negative	yes	mouse	yes	yes	yes	metric											no		yes	yes	positive
#REF!	IB105			Anti-neoplastic & immune-modulating agents	efficacy	yes	40		10	no	no	-	yes	sex	no	no	-	no	-	yes	negative	yes	mouse	yes	yes	yes	metric											no		yes	yes	positive
#REF!	IB105			Anti-neoplastic & immune-modulating agents	efficacy	no	-			-	yes	no	no	-	no	no	-	no	-	yes	negative	yes	mouse	yes	yes	yes	time-course											no		yes	yes	positive
#REF!	IB105			Anti-neoplastic & immune-modulating agents	efficacy	yes	90		15	no	no	-	no	-	no	no	-	no	-	yes	negative	yes	mouse	yes	no	yes	both											no		yes	no	positive
	IB1a		1b	Anti-neoplastic & immune-modulating agents	efficacy	yes	78	6 per group)	6	no	no	-	no	-	no	no	-	no		yes	negative	yes	Mouse	yes	yes	yes	both	yes	yes	no		no	no		yes	no		no		yes	yes	positive	yes	no	no	yes
	IB1a			Anti-neoplastic & immune-modulating agents	efficacy	yes	40	40 (8 per group)	8	no	no	-	yes	sex	no	no	-	no		yes	negative	yes	Mouse	yes	yes	yes	both											no		yes	no	positive
	IB1a			Anti-neoplastic & immune-modulating agents	efficacy	yes	32		8	no	no		no		no	no		no		yes	negative	yes	Mouse	yes	yes	yes	both											no		yes	no	positive
	IB2a		2a	Rheumatology	efficacy	yes	28	28 (7 per group)	7	no	no		yes	sex	no	no		no		yes	negative	yes	Mouse	yes	no	yes	metric	no		yes	no	yes	no		yes	no		no		no	no	positive	yes	yes	yes	no
	IB2a			Rheumatology	efficacy	yes	30	30 (10 per group)	10	no	no		yes	sex	no	no		no		yes	negative	yes	Mouse	yes	no	yes	metric											yes	peer-reviewed	no	no	positive
	IB2a			Rheumatology	efficacy	yes	30	30 (15 per group)	15	no	no		yes	sex, age	no	no		no		yes	negative	yes	Mouse	yes	no	yes	metric											yes	peer-reviewed	no	no	positive
	IB3a		2	Anti-neoplastic & immune-modulating agents	efficacy	yes	24	8-12 per tumor type	8	no	no		no		no	no		no		yes	negative	yes	Mouse	yes	yes	yes	both	yes	yes	no		yes	no		yes	no		yes	in-house	yes	no	positive	yes	yes	no	yes
	IB4a		1	Anti-neoplastic & immune-modulating agents	efficacy	yes	20	10 per group	10	no	no		no		no	no		no		yes	negative	yes	Mouse	yes	yes	yes	metric	no		no		yes	yes		no	no		no		yes	yes	positive	yes	no	no	yes
	IB4a			Anti-neoplastic & immune-modulating agents	efficacy	yes	44	11 per group	11	no	no		no		no	no		no		yes	negative	yes	Mouse	yes	yes	yes	metric											no		yes	yes	positive
	IB6a		2a	Anti-neoplastic & immune-modulating agents	efficacy	yes	48	8 per group	8	no	no		no		no	no		no		yes	positive, negative	yes	Mouse	yes	no	yes	metric	yes	yes	no		yes	no		no	no		yes	in-house	yes	yes	positive	yes	yes	no	yes
	IB5a		2a	Cardiovascular	efficacy	yes	3	3 per group	3	no	no		no		no	no		no		no		yes	dogs	yes	no	yes	both	yes	yes	no		yes	no		yes	yes		yes	in-house	no	no	positive	yes	yes	no	yes
	IB5a			Cardiovascular	efficacy	yes	72	9-15 per group	9	no	no		no		no	no		no		yes	negative	yes	hamster	yes	yes	yes	metric											yes	in-house	no	yes	positive
	IB5a			Cardiovascular	efficacy	yes	84	13-15 per group	13	no	no		no		no	no		no		yes	positive, negative	yes	hamster	yes	no	yes	metric											yes	in-house	no	yes	positive
	IB5a			Cardiovascular	efficacy	yes	36	10-14 per group	10	no	no		no		no	no		no		yes	negative	yes	hamster	yes	no	yes	metric											yes	in-house	no	yes	positive
	IB5a			Cardiovascular	efficacy	yes	16	4 per group	4	no	no		no		no	no		no		yes	negative	yes	dogs	yes	yes	yes	both											yes	in-house	no	yes	positive
	IB1b		2a	Rheumatology	efficacy	no					no		yes	sex	no	no		no		yes	negative	Yes	Rat	yes	no	yes	no	yes	yes	no		yes	no		no	no		yes	in-house	no	no	positive	yes	yes	no	no
	IB2b		1	Nervous system	efficacy	yes		9-10 per group	9	no	yes	no	no		no	no		no		yes	negative	yes	mice	yes	yes	yes	both	yes	yes	no		yes	no		yes	yes	rats	no		no	yes	positive	yes	no	no	yes
	IB2b			Nervous system	efficacy	no					no		no		no	no		no		yes	negative	yes	rat	yes	yes	yes	both											no		no	yes	positive
	IB2b			Nervous system	efficacy	no					no		yes	female	no	no		no		yes	negative	yes	mice	yes	yes	yes	both											no		no	yes	positive
	IB3b		1/2	Anti-neoplastic & immune-modulating agents	efficacy	no					yes	no	no		no	no		no		yes	negative	yes	mice	yes	yes	yes	both	yes	yes	no		yes	yes		yes	no		yes	in-house	yes	no	positive	yes	yes	no	yes
	IB3b			Anti-neoplastic & immune-modulating agents	efficacy	no					no		no		no	no		no		yes	negative	yes	mice	yes	yes	yes	both											yes	in-house	yes	no	positive
	IB3b			Anti-neoplastic & immune-modulating agents	efficacy	no					no		no		no	no		no		yes	negative	yes	mice	yes	yes	yes	both											yes	in-house	yes	no	positive
	IB3b			Anti-neoplastic & immune-modulating agents	efficacy	no					yes		no		no	no		no		yes	comparator (approved therapeutics)	yes	mice	yes	yes	yes	both											yes	in-house	yes	no	positive
	IB3b			Anti-neoplastic & immune-modulating agents	efficacy	no					no		no		no	no		no		yes	single substances	no		yes	yes	yes	metric											no		yes	no	positive
	IB4b		1	Anti-neoplastic & immune-modulating agents	efficacy	no					no		yes	sex	no	no		no		yes	negative	yes	mice	yes	yes	yes	both	yes	yes	no		yes	yes		yes	yes	mouse, rat	yes	in-house	yes	yes	positive	yes	yes	no	yes
	IB4b			Anti-neoplastic & immune-modulating agents	efficacy	no					no		yes	sex	no	no		no		yes	negative	yes	rat	yes	yes	yes	both											yes	in-house	yes	yes	positive
	IB4b			Anti-neoplastic & immune-modulating agents	efficacy	no					no		yes	sex	no	no		no		yes	negative	yes	mice	yes	yes	yes	both											yes	in-house	yes	yes	positive
	IB4b			Anti-neoplastic & immune-modulating agents	efficacy	no					no		yes	sex	no	no		no		yes	negative	yes	mice	yes	yes	yes	both											yes	in-house	yes	yes	positive
	IB4b			Anti-neoplastic & immune-modulating agents	efficacy	no					no		yes	sex	no	no		no		yes	negative	yes	mice	yes	yes	yes	both											yes	in-house	yes	yes	positive
	IB4b			Anti-neoplastic & immune-modulating agents	efficacy	yes		8-10 per group	8	no	no		yes	sex	no	no		no		yes	negative	yes	mice	yes	yes	yes	both											yes	in-house	no	yes	positive
	IB4b			Anti-neoplastic & immune-modulating agents	efficacy	no					no		yes	sex	no	no		no		yes	negative	yes	mice	yes	yes	yes	both											yes	in-house	yes	yes	positive
	IB4b			Anti-neoplastic & immune-modulating agents	efficacy	no					no		yes	sex	no	no		no		yes	negative	yes	mice	yes	yes	yes	both											yes	in-house	yes	yes	positive
	IB5b		2a	Blood product & biotech	efficacy	no					no		no		no	no		no		yes	negative	yes	mice	yes	yes	no	no	no		no		no	no		yes	no		no		no	no	positive	yes	no	no	yes
	IB5b			Blood product & biotech	efficacy	no					no		no		no	no		no		yes	comparator (human plasma/Ersatz)	yes	mice	yes	no	no	no											no		no	no	positive
	IB5b			Blood product & biotech	efficacy	no					no		no		no	no		no		yes	negative	yes	mice	yes	yes	yes	metric											no		yes	no	positive
	IB5b			Blood product & biotech	efficacy	no					no		no		no	no		no		yes	negative	yes	mice	yes	yes	yes	metric											no		no	no	positive
	IB6b		1/2	Alimentary tract & metabolism	efficacy	yes		5-9 per group	5	no	no		yes	sex	no	no		no		yes	negative	yes	mice	yes	no	yes	both	yes	yes	no		yes	no		yes	no		no		yes	yes	positive	yes	no	no	yes
	IB6b			Alimentary tract & metabolism	efficacy	yes		6 per group	6	no	no		yes	sex	no	no		no		yes	negative	yes	mice	yes	no	yes	both											no		yes	yes	positive
	IB6b			Alimentary tract & metabolism	efficacy	yes		10-12 per group	10	no	yes	no	yes	sex	no	no		no		yes	negative	yes	mice	yes	no	yes	both											no		no	yes	positive
	IB6b			Alimentary tract & metabolism	efficacy	no					no		yes	sex	no	no		no		yes	negative	yes	mice	yes	no	yes	metric											no		yes	no	positive
																																											only positive PCES	any reference cited	any peer-reviewed reference cited
																																										yes	70	68	27	69	yes
																																										no	21	23	64	22	no
																																											91	91	91
																																										yes	0.769231	0.747253	0.296703		yes
																																										no	0.230769	0.252747	0.703297		no
	IB99
[truncated: 17 more columns]

## Sheet: First in man trials
Please note: Some rows in this table might have been deleted due to confidentiality reasons!
	Item	Phase	Therapeutic area	Type of study	Sample size					Randomisation		Baseline characterization		Blinded assessment			Exclusion of data from analysis		Controls		Model choice				Outcome choice		Dose reponse (RATE ON IB LEVEL)		Age matched to patients (RATE ON IB LEVEL)		Mechanistic evidence (RATE ON IB LEVEL)	Replication of experiment (RATE ON IB LEVEL)		Replication in different model (RATE ON IB LEVEL)	Replication in different species (RATE ON IB LEVEL)		Citation of references		Reporting on direction of results
	Research questions			Determine whether experiment listed in an efficacy study, Yes, no or unclear	Is sample size reported, Yes or no?	If yes, how many?		group size	If yes, is sample size calculation reported, Yes or no?	Is randomisation reported, Yes or no?	If yes, describe the method used to generate the randomization sequence.?	Is baseline characterization reported, Yes or no?	If yes, what type?	Is blinded assessment for treatment allocation reported, Yes or no?	Is blinded assessment for outcome assessment reported, Yes or no?	If yes, when?	Is exclusion of data reported, Yes or no?	If yes, justification?	Is control group reported, Yes or no?	If yes, what type of control?	Is the species of animal reported?	If yes, what species?	Is the type of model reported?	Is the specifications of model reported?	Is the outcome choice reported, Yes or no?	If yes, is the metric or time-course or both reported?	Is dose response reported? Yes or no?	If yes, is positive reponse reported, Yes or no?	Is the age of animals reported, Yes or no?	If yes, is it matched to patients?	Yes or no?	Is there replication of experiment, Yes or no?	If no, is there other similar study?	Is there replication in different model, Yes or no?	Is there replication in different species, Yes or no?	If yes, species type?	Is there references reported, Yes or no?	If yes, what type of references?	Is effect size reported? Yes or no? (Step 1)	Is significant value reported? Yes or no? (Step 2)	Was the investigation positive, inconclusive or negative?
IB	Coding criteria			■ In cases where drug are tested for efficacy in their respective therapeutic indications, complete experiment level and IB level extraction. DO NOT PERFORM AN EXTRACTION for non-efficacy studies	■ Does the experiment report sample sizes for all extractable groups? ■ Is information provided on the number of animal per treatment group or total number of animal for the whole experiment?	n = ?	group size		■ Has a power calculation been performed a priori to determine sample size? ■ Select no if there are no explicit statements about sample size determination.	■ Were animals randomly assigned to treatment? ■ Select unclear if there are no explicit statements about allocation.	Group designation, Cage randomization, Permanent designation, Randomization to treatment	■ Was the emergence of confounding physiological variables monitored and addressed (e.g. blood pressure, body temperature)? ■ Were the groups similar at baseline or were they adjusted for confounders in the analysis? ■ Was the distribution of relevant baseline characteristics balanced for the intervention and control groups? ■ If relevant, did the investigators adequately adjust for unequal distr…	Sex, age, immune status, weight, microbial status of the animal	■ Was treatment allocation concealed from the investigators during the experiment? ■ Select no if there are no explicit statements about blinding to treatment allocation.	■ Were investigators blinded to treatment allocation during outcome assessment? ■ Select no if there are no explicit statements about blinding to outcome assessment.		■ Do studies explain the flow of animals from inclusion through to analysis? ■ Has every animal been accounted for, from entry into experiment through treatment, outcome assessment, sacri ce and analysis?	Animal death	■ Were appropriate controls used in all in vivo experiments (e.g. positive, negative)?	Positive control, negative control, sham, comparator arm	Mouse, rat, dog, monkey, etc.		Induced or Experimental, spontaneous (xenograft, orthotopic), transgenic, type of disease	Tumor size, etc.	Endpoints, type of measurement (survival, tumor shrinkage, etc), time-course of measurement, mean survival		■ Was there a demonstration of dose-response relationship of the adverse effect? ■ Was there a time course (e.g., onset and duration of response) of the adverse effect? ■ Was the doses eliciting the adverse effect compared to the doses eliciting the primary pharmacodynamic effect in the test species or the proposed therapeutic effect in humans? ■ Minimum of 3 different doses		■ Is age of animals mentioned?	■ Check inclusion criteria of patients		■ Is it the same model? ■ Is it the same drug? ■ Is it measuring the same outcome?		■ Whether efficacy studies were replicated in more than one model. ■ Is it the same species?	■ Whether efficacy studies were replicated in more than one species.		■ If there is internal study number, citation, … then it is a yes.	Peer-reviewed, in house data		■ Is there a p-value reported in the figure description or in the experiment results?	■ If p value significant (typically ≤ 0.05), then it is positiv.e
IB3		1	Blood product & biotech	efficacy	no	-			na	no	-	yes	Bodyweight	no	no	-	no	-	yes	Positive control, negative control	yes	Mouse	yes	yes	yes	both	no	-	no	-	yes	no	no	no	no	-	no	-	yes	no	positive
IB3		1	Blood product & biotech	efficacy	yes	48	12	12	no	no	-	yes	Sex	no	no	-	no	-	yes	Positive control, negative control	yes	Mouse	yes	yes	yes	both		-									no	-	yes	no	positive
IB43			Anti-neoplastic & immune-modulating agents	efficacy	no	-			-	no	-	yes	amount of tumor cell, tumor size	no	no	-	no	-	yes	positive, negative	yes	mouse	yes	no	yes	both	yes	yes	yes	no	yes	yes		yes	no		yes	peer reviewed	yes	yes	positive
IB43			Anti-neoplastic & immune-modulating agents	efficacy	yes	20		10	no	yes		yes		no	no	-	no	-	yes	negative	yes	mouse	yes	no	yes	both											yes	in house	yes	yes	positive
IB43			Anti-neoplastic & immune-modulating agents	efficacy	yes	102		23	no	yes		yes		no	no	-	no	-	yes	negative	yes	mouse	yes	no	yes	both											yes	in house	no	yes	positive
IB43			Anti-neoplastic & immune-modulating agents	efficacy	yes	60		12	no	yes		yes		no	no	-	yes	yes	yes	negative	yes	mouse	yes	no	yes	both											yes	in house	yes	yes	positive
IB43			Anti-neoplastic & immune-modulating agents	efficacy	yes	32	10-12	10	no	no	-	no	-	no	no	-	no	-	yes	negative	yes	mouse	yes	no	yes	metric											yes	in house	no	no	positive
IB46			Respiratory system	efficacy	no	-			-	no	-	no	-	no	no	-	no	-	no	-	yes	mouse	yes	no	no	-	no		yes	yes	no	yes		yes	yes		no	-	no	no	positive
IB46			Respiratory system	efficacy	no	-			-	no	-	no	-	no	no	-	no	-	no	-	yes	ferrets	yes	no	no	-											no	-	no	no	positive
IB46			Respiratory system	efficacy	no	-			-	no	-	no	-	no	no	-	no	-	no	-	yes	rabbit	no	no	yes	time-course											no	-	no	no	positive
IB46			Respiratory system	efficacy	no	-			-	no	-	yes	age	no	no	-	no	-	yes	negative	yes	mouse	yes	no	no	-											no	-	no	no	positive
IB46			Respiratory system	efficacy	no	-			-	no	-	yes	age	no	no	-	no	-	yes	negative	yes	mouse	yes	no	no	-											no	-	no	no	positive
IB46			Respiratory system	efficacy	no	-			-	no	-	yes	age	no	no	-	no	-	yes	negative	yes	mouse	yes	no	no	-											no	-	no	no	positive
IB46			Respiratory system	efficacy	no	-			-	no	-	yes	age	no	no	-	no	-	yes	negative	yes	mouse	yes	no	no	-											no	-	no	no	positive
IB50			Anti-neoplastic & immune-modulating agents	efficacy	yes	48		12	no	no	-	no	-	no	no	-	no	-	no	negative	yes	mouse	yes	no	yes	metric	no		no		yes	no		no	no		no	-	no	no	positive
IB50			Anti-neoplastic & immune-modulating agents	efficacy	yes	40		8	no	no	-	no	-	no	no	-	no	-	no	negative	yes	mouse	yes	no	yes	both											no	-	no	no	positive
IB50			Anti-neoplastic & immune-modulating agents	efficacy	yes	56		12	no	no	-	no	-	no	no	-	no	-	no	negative	yes	mouse	yes	no	yes	both											no	-	no	no	positive
IB4a		1	Anti-neoplastic & immune-modulating agents	efficacy	yes	20	10 per group	10	no	no		no		no	no		no		yes	negative	yes	Mouse	yes	yes	yes	metric	no		no		yes	yes		no	no		no		yes	yes	positive
IB4a			Anti-neoplastic & immune-modulating agents	efficacy	yes	44	11 per group	11	no	no		no		no	no		no		yes	negative	yes	Mouse	yes	yes	yes	metric											no		yes	yes	positive
IB2b		1	Nervous system	efficacy	yes		9-10 per group	9	no	yes	no	no		no	no		no		yes	negative	yes	mice	yes	yes	yes	both	yes	yes	no		yes	no		yes	yes	rats	no		no	yes	positive
IB2b			Nervous system	efficacy	no					no		no		no	no		no		yes	negative	yes	rat	yes	yes	yes	both											no		no	yes	positive
IB2b			Nervous system	efficacy	no					no		yes	female	no	no		no		yes	negative	yes	mice	yes	yes	yes	both											no		no	yes	positive
IB4b		1	Anti-neoplastic & immune-modulating agents	efficacy	no					no		yes	sex	no	no		no		yes	negative	yes	mice	yes	yes	yes	both	yes	yes	no		yes	yes		yes	yes	mouse, rat	yes	in-house	yes	yes	positive
IB4b			Anti-neoplastic & immune-modulating agents	efficacy	no					no		yes	sex	no	no		no		yes	negative	yes	rat	yes	yes	yes	both											yes	in-house	yes	yes	positive
IB4b			Anti-neoplastic & immune-modulating agents	efficacy	no					no		yes	sex	no	no		no		yes	negative	yes	mice	yes	yes	yes	both											yes	in-house	yes	yes	positive
IB4b			Anti-neoplastic & immune-modulating agents	efficacy	no					no		yes	sex	no	no		no		yes	negative	yes	mice	yes	yes	yes	both											yes	in-house	yes	yes	positive
IB4b			Anti-neoplastic & immune-modulating agents	efficacy	no					no		yes	sex	no	no		no		yes	negative	yes	mice	yes	yes	yes	both											yes	in-house	yes	yes	positive
IB4b			Anti-neoplastic & immune-modulating agents	efficacy	yes		8-10 per group	8	no	no		yes	sex	no	no		no		yes	negative	yes	mice	yes	yes	yes	both											yes	in-house	no	yes	positive
IB4b			Anti-neoplastic & immune-modulating agents	efficacy	no					no		yes	sex	no	no		no		yes	negative	yes	mice	yes	yes	yes	both											yes	in-house	yes	yes	positive
IB4b			Anti-neoplastic & immune-modulating agents	efficacy	no					no		yes	sex	no	no		no		yes	negative	yes	mice	yes	yes	yes	both											yes	in-house	yes	yes	positive
						total sample size		group size
						47	mean	11.4167	0
						46	median	10.5
				Total	Mean	However, given that the mean sample size in the PCES of our sample was 35, even if the mean effect size for every study in our sample were d= 0.8 (a large effect), 37 % of studies should fail to demonstrate significance at a p value of .05. (power 0,632)
				Berechnung?
				Total	Median	However, given that the median sample size in the PCES of our sample was 32, even if the mean effect size for every study in our sample were d= 0.8 (a large effect), 41% of studies should fail to demonstrate significance at a p value of .05. (Power 0,591)
				Group size, t-test, two independent means	Median	However, given that the median group size in the PCES of our sample was 8, even if the mean effect size for every study in our sample were d= 0.8 (a large effect), 55% of studies should fail to demonstrate significance at a p value of .05. (Power 0,451)
IB99

## Sheet: Results
Please note: Some rows in this table might have been deleted due to confidentiality reasons!
	ALL	x		n					only 1	x		n					only a	x		n					only b	x		n					1 - subset with publication check	x		n					1 - publication check	x		n					First in man studies
		Yes	No	Total	yes in %	no in %				Yes	No	Total	yes in %	no in %				Yes	No	Total	yes in %	no in %				Yes	No	Total	yes in %	no in %				Yes	No	Total	yes in %	no in %				Yes	No	Total	yes in %	no in %
Sample size	Is sample size reported, Yes or no?	184	524	708	0.259887	0.740113			Is sample size reported, Yes or no?	164	504	668	0.245509	0.754491			Is sample size reported, Yes or no?	15	0	15	1	0			Is sample size reported, Yes or no?	5	20	25	0.2	0.8			Is sample size reported, Yes or no?	8	72	80	0.1	0.9			Is sample size reported, Yes or no?	73	7	80	0.9125	0.0875			Is sample size reported, Yes or no?
	If yes, how many?			0					If yes, how many?			0					If yes, how many?			0					If yes, how many?			0					If yes, how many?	0	0	0					If yes, how many?	0	0	0					If yes, how many?
	If yes, is sample size calculation reported?	0	225	225	0	1			If yes, is sample size calculation reported?	0	205	205	0	1			If yes, is sample size calculation reported?	0	15	15	0	1			If yes, is sample size calculation reported?	0	5	5	0	1			If yes, is sample size calculation reported?	0	30	30	0	1			If yes, is sample size calculation reported?	0	63	63	0	1			If yes, is sample size calculation reported?
Randomisation	Is randomisation reported?	26	682	708	0.0367232	0.963277			Is randomisation reported?	22	646	668	0.0329341	0.967066			Is randomisation reported?	0	15	15	0	1			Is randomisation reported?	4	21	25	0.16	0.84			Is randomisation reported?	1	79	80	0.0125	0.9875			Is randomisation reported?	22	58	80	0.275	0.725			Is randomisation reported?
	If yes, describe the method used to generate the randomization sequence?								If yes, describe the method used to generate the randomization sequence?								If yes, describe the method used to generate the randomization sequence?								If yes, describe the method used to generate the randomization sequence?								If yes, describe the method used to generate the randomization sequence?	0	1						If yes, describe the method used to generate the randomization sequence?	0	9						If yes, describe the method used to generate the randomization sequence?
Baseline characterization	Is baseline characterization reported?	127	581	708	0.179379	0.820621			Is baseline characterization reported?	109	559	668	0.163174	0.836826			Is baseline characterization reported?	4	11	15	0.266667	0.733333			Is baseline characterization reported?	14	11	25	0.56	0.44			Is baseline characterization reported?	5	75	80	0.0625	0.9375			Is baseline characterization reported?	61	19	80	0.7625	0.2375			Is baseline characterization reported?
	If yes, what type?								If yes, what type?								If yes, what type?								If yes, what type?								If yes, what type?	0	0						If yes, what type?	0	0						If yes, what type?
Blinded assessment	Is blinded assessment for treatment allocation reported?	0	708	708	0	1			Is blinded assessment for treatment allocation reported?	0	668	668	0	1			Is blinded assessment for treatment allocation reported?	0	15	15	0	1			Is blinded assessment for treatment allocation reported?	0	25	25	0	1			Is blinded assessment for treatment allocation reported?	0	80	80	0	1			Is blinded assessment for treatment allocation reported?	0	80	80	0	1			Is blinded assessment for treatment allocation reported?
	Is blinded assessment for outcome assessment reported?	0	708	708	0	1			Is blinded assessment for outcome assessment reported?	0	668	668	0	1			Is blinded assessment for outcome assessment reported?	0	15	15	0	1			Is blinded assessment for outcome assessment reported?	0	25	25	0	1			Is blinded assessment for outcome assessment reported?	0	80	80	0	1			Is blinded assessment for outcome assessment reported?	4	76	80	0.05	0.95			Is blinded assessment for outcome assessment reported?
	If yes, when?								If yes, when?								If yes, when?								If yes, when?								If yes, when?	0	0						If yes, when?	0	0						If yes, when?
Exclusion of data from analysis	Is exclusion of data reported?	38	670	708	0.0536723	0.946328			Is exclusion of data reported?	38	630	668	0.0568862	0.943114			Is exclusion of data reported?	0	15	15	0	1			Is exclusion of data reported?	0	25	25	0	1			Is exclusion of data reported?	4	76	80	0.05	0.95			Is exclusion of data reported?	11	69	80	0.1375	0.8625			Is exclusion of data reported?
	If yes, justification?	26	12	38	0.684211	0.315789			If yes, justification?	26	12	38	0.684211	0.315789			If yes, justification?	0	0	0	#DIV/0!	#DIV/0!			If yes, justification?	0	0	0	#DIV/0!	#DIV/0!			If yes, justification?	4	0	4	1	0			If yes, justification?	8	1	9	0.888889	0.111111			If yes, justification?
Controls	Is control group reported?	329	379	708	0.464689	0.535311			Is control group reported?	290	378	668	0.434132	0.565868			Is control group reported?	14	1	15	0.933333	0.0666667			Is control group reported?	25	0	25	1	0			Is control group reported?	30	50	80	0.375	0.625			Is control group reported?	78	2	80	0.975	0.025			Is control group reported?
	If yes, what type of control?								If yes, what type of control?								If yes, what type of control?								If yes, what type of control?								If yes, what type of control?	0	0						If yes, what type of control?	0	0						If yes, what type of control?
Model choice	Is the species of animal reported?	622	86	708	0.878531	0.121469			Is the species of animal reported?	583	85	668	0.872754	0.127246			Is the species of animal reported?	15	0	15	1	0			Is the species of animal reported?	24	1	25	0.96	0.04			Is the species of animal reported?	69	11	80	0.8625	0.1375			Is the species of animal reported?	80	0	80	1	0			Is the species of animal reported?
	If yes, what species?								If yes, what species?								If yes, what species?								If yes, what species?								If yes, what species?	0	0						If yes, what species?	0	0						If yes, what species?
	Is the type of model reported?	684	24	708	0.966102	0.0338983			Is the type of model reported?	644	24	668	0.964072	0.0359281			Is the type of model reported?	15	0	15	1	0			Is the type of model reported?	25	0	25	1	0			Is the type of model reported?	73	7	80	0.9125	0.0875			Is the type of model reported?	80	0	80	1	0			Is the type of model reported?
	If yes, what model?								If yes, what model?								If yes, what model?								If yes, what model?								If yes, what model?	#REF!	#REF!						If yes, what model?	#REF!	#REF!						If yes, what model?
	Is the specifications of model reported?	193	515	708	0.272599	0.727401			Is the specifications of model reported?	166	502	668	0.248503	0.751497			Is the specifications of model reported?	8	7	15	0.533333	0.466667			Is the specifications of model reported?	19	6	25	0.76	0.24			Is the specifications of model reported?	12	68	80	0.15	0.85			Is the specifications of model reported?	74	6	80	0.925	0.075			Is the specifications of model reported?
	If yes, details								If yes, details								If yes, details								If yes, details								If yes, details	#REF!	#REF!						If yes, details	#REF!	#REF!						If yes, details
Outcome choice	Is the outcome choice reported?	575	133	708	0.812147	0.187853			Is the outcome choice reported?	537	131	668	0.803892	0.196108			Is the outcome choice reported?	15	0	15	1	0			Is the outcome choice reported?	23	2	25	0.92	0.08			Is the outcome choice reported?	67	13	80	0.8375	0.1625			Is the outcome choice reported?	80	0	80	1	0			Is the outcome choice reported?
	If yes, is the metric or time-course or both reported?								If yes, is the metric or time-course or both reported?								If yes, is the metric or time-course or both reported?								If yes, is the metric or time-course or both reported?								If yes, is the metric or time-course or both reported?	0	1						If yes, is the metric or time-course or both reported?	0	0						If yes, is the metric or time-course or both reported?
Dose reponse (RATE ON IB LEVEL)	Is dose response reported?	67	24	91	0.736264	0.263736			Is dose response reported?	58	21	79	0.734177	0.265823			Is dose response reported?	4	2	6	0.666667	0.333333			Is dose response reported?	5	1	6	0.833333	0.166667			Is dose response reported?	12	8	20	0.6	0.4			Is dose response reported?	13	7	20	0.65	0.35			Is dose response reported?
	If yes, is positive reponse reported?	67	0	67	1	0			If yes, is positive reponse reported?	58	0	58	1	0			If yes, is positive reponse reported?	4	0	4	1	0			If yes, is positive reponse reported?	5	0	5	1	0			If yes, is positive reponse reported?	12	0	12	1	0			If yes, is positive reponse reported?	13	0	13	1	0			If yes, is positive reponse reported?
Age matched to patients (RATE ON IB LEVEL)	Is the age of animals reported?	14	77	91	0.153846	0.846154			Is the age of animals reported?	13	66	79	0.164557	0.835443			Is the age of animals reported?	1	5	6	0.166667	0.833333			Is the age of animals reported?	0	6	6	0	1			Is the age of animals reported?	3	17	20	0.15	0.85			Is the age of animals reported?	14	6	20	0.7	0.3			Is the age of animals reported?
	Is the age of animals matched to patients?	8	6	14	0.571429	0.428571	0.0879121		Is the age of animals matched to patients?	8	5	13	0.615385	0.384615	0.101266		Is the age of animals matched to patients?	0	1	1	0	1	0		Is the age of animals matched to patients?	0	0	0	#DIV/0!	#DIV/0!	0		Is the age of animals matched to patients?	1	2	3	0.333333	0.666667	0.05		Is the age of animals matched to patients?	1	13	14	0.0714286	0.928571	0.05		Is the age of animals matched to patients?
Mechanistic evidence (RATE ON IB LEVEL)	Yes or no?	64	27	91	0.703297	0.296703			Mechanistic evidence	54	25	79	0.683544	0.316456			Mechanistic evidence	5	1	6	0.833333	0.166667			Mechanistic evidence	5	1	6	0.833333	0.166667			Mechanistic evidence	15	5	20	0.75	0.25			Mechanistic evidence	15	5	20	0.75	0.25			Mechanistic evidence
Replication of experiment (RATE ON IB LEVEL)	Is there replication of experiment?	27	64	91	0.296703	0.703297			Is there replication of experiment?	24	55	79	0.303797	0.696203			Is there replication of experiment?	1	5	6	0.166667	0.833333			Is there replication of experiment?	2	4	6	0.333333	0.666667			Is there replication of experiment?	8	12	20	0.4	0.6			Is there replication of experiment?	8	12	20	0.4	0.6			Is there replication of experiment?
	If no, is there other similar study?	17	12	29	0.586207	0.413793			If no, is there other similar study?	17	12	29	0.586207	0.413793			If no, is there other similar study?	0	0	0	#DIV/0!	#DIV/0!			If no, is there other similar study?	0	0	0	#DIV/0!	#DIV/0!			If no, is there other similar study?	3	2	5	0.6	0.4			If no, is there other similar study?	3	2	5	0.6	0.4			If no, is there other similar study?
Replication in different model (RATE ON IB LEVEL)	Is there replication in different model?	70	21	91	0.769231	0.230769			Is there replication in different model?	61	18	79	0.772152	0.227848			Is there replication in different model?	4	2	6	0.666667	0.333333			Is there replication in different model?	5	1	6	0.833333	0.166667			Is there replication in different model?	18	2	20	0.9	0.1			Is there replication in different model?	19	1	20	0.95	0.05			Is there replication in different model?
	If yes, model type?								If yes, model type?								If yes, model type?								If yes, model type?								If yes, model type?	#REF!	#REF!						If yes, model type?	#REF!	#REF!						If yes, model type?
Replication in different species (RATE ON IB LEVEL)	Is there replication in different species?	25	66	91	0.274725	0.725275			Is there replication in different species?	22	57	79	0.278481	0.721519			Is there replication in different species?	1	5	6	0.166667	0.833333			Is there replication in different species?	2	4	6	0.333333	0.666667			Is there replication in different species?	8	12	20	0.4	0.6			Is there replication in different species?	8	12	20	0.4	0.6			Is there replication in different species?
	If yes, species type?								If yes, species type?								If yes, species type?								If yes, species type?								If yes, species type?	0	0						If yes, species type?	0	0						If yes, species type?
Citation of references	Is there references reported?	514	194	708	0.725989	0.274011			Is there references reported?	492	176	668	0.736527	0.263473			Is there references reported?	9	6	15	0.6	0.4			Is there references reported?	13	12	25	0.52	0.48			Is there references reported?	80	0	80	1	0			Is there references reported?	80	0	80	1	0			Is there references reported?
	If yes, what type of references?								If yes, what type of references?								If yes, what type of references?								If yes, what type of references?								If yes, what type of references?	0	0						If yes, what type of references?	0	0						If yes, what type of references?
Inferential statistics	Is effect size reported?	211	497	708	0.298023	0.701977	16	0.175824	Is effect size reported?	188	480	668	0.281437	0.718563	16	0.175824	Is effect size reported?	7	8	15	0.466667	0.533333	16	0.175824	Is effect size reported?	16	9	25	0.64	0.36	16	0.175824	Is effect size reported?	13	67	80	0.1625	0.8375	16	0.175824	Is effect size reported?	49	31	80	0.6125	0.3875	16	0.175824	Is effect size reported?
	Is significant value reported?	161	547	708	0.227401	0.772599	75	0.824176	Is significant value reported?	139	529	668	0.208084	0.791916	75	0.824176	Is significant value reported?	8	7	15	0.533333	0.466667	75	0.824176	Is significant value reported?	14	11	25	0.56	0.44	75	0.824176	Is significant value reported?	11	69	80	0.1375	0.8625	75	0.824176	Is significant value reported?	61	19	80	0.7625	0.2375	75	0.824176	Is significant value reported?
	Was the investigation positive, inconclusive or negative?	636	43	29	708				Was the investigation positive, inconclusive or negative?	596	29	43	668				Was the investigation positive, inconclusive or negative?	15	0	0	15				Was the investigation positive, inconclusive or negative?	25	0	0	25				Was the investigation positive, inconclusive or negative?	78	0	2	80				Was the investigation positive, inconclusive or negative?	77	0	3	80				Was the investigation positive, inconclusive or negative?
		positive	negative	inconclusive						positive	negative	inconclusive						positive	negative	inconclusive						positive	negative	inconclusive						positive	negative	inconclusive						positive	negative	inconclusive
		0.898305	0.0607345	0.0409605						0.892216	0.0434132	0.0643713						1	0	0						1	0	0						0.975	0	0.025						0.9625	0	0.0375
	neither effect size nor significance value reported?	0	0	22	0.241758				neither effect size nor significance value reported?	0	0						neither effect size nor significance value reported?	0	0						neither effect size nor significance value reported?	0	0						neither effect size nor significance value reported?	0	0						neither effect size nor significance value reported?	0	0						neither effect size nor significance value reported?
	effect size and/or significance value reported	708	1	69	0.758242				effect size and/or significance value reported	668	1						effect size and/or significance value reported	15	1						effect size and/or significance value reported	25	1						effect size and/or significance value reported	80	1						effect size and/or significance value reported	80	1						effect size and/or significance value reported
	"positive" without effect size or significance value	0	0						"positive" without effect size or significance value	0	0						"positive" without effect size or significance value	0	0						"positive" without effect size or significance value	0	0						"positive" without effect size or significance value	0	0						"positive" without effect size or significance value	0	0						"positive" without effect size or significance value
	"negative" without effect size or significance value	0	0						"negative" without effect size or significance value	0	0						"negative" without effect size or significance value	0	0						"negative" without effect size or significance value	0	0						"negative" without effect size or significance value	0	0						"negative" without effect size or significance value	0	0						"negative" without effect size or significance value
	"unclear" without effect size or significance value	0	0						"unclear" without effect size or significance value	0	0						"unclear" without effect size or significance value	0	0						"unclear" without effect size or significance value	0	0						"unclear" without effect size or significance value	0	0						"unclear" without effect size or significance value	0	0						"unclear" without effect size or significance value
			0								0								0								0								0								0
		0	0
Ibs	12	0.131868		79	0.868132
PCES	40	0.0564972		668	0.943503
no replication (any type)	15	0.164835
any replication	76	0.835165
[truncated: 7 more columns]

## Sheet: Distribution data
Please note: Some rows in this table might have been deleted due to confidentiality reasons!
IB	Phase	Number of in vivo efficacy studies			First in man?	First in man`?
IB1	Phase 2	0				0	0	0
IB2	Phase 2	4	a	0.411765	No	0	1	1	IB7				15	16	18	31	4	3	13	6	213	455																		Total		Evaluated	Phase	Number of PCES	1.96
IB3	Phase 1	2	a	0.378788	Yes	1	1	0	IB12				20	28	14	5	8	32																						IB001	Phase 2			0	IB2	2	Anti-neoplastic & immune-modulating agents	efficacy	1
IB4	Phase 2	21	d	0.29972	No	0	1	1	IB15																															IB002	Phase 2	IB002	Phase 2	4	IB2	2	Anti-neoplastic & immune-modulating agents	efficacy	4
IB5	Phase 1 b	2	a	0.176471	No	0	1	1	IB21																															IB003	Phase 1	IB003	Phase 1	2	IB2	2	Anti-neoplastic & immune-modulating agents	efficacy	2
IB6	Phase 1	11	c	0.438503	No	0	1	1	IB22																															IB004	Phase 2	IB004	Phase 2	21	IB2	2	Anti-neoplastic & immune-modulating agents	efficacy	21
IB7	Phase 1	15	c	0.376471	No	0	1	1																																IB005	Phase 1 b	IB005	Phase 1 b	2	IB3	1	Blood product & biotech	efficacy	2
IB8	Phase 1	2	a	0.470588	No	0	1	1																																IB006	Phase 1	IB006	Phase 1	11	IB3	1	Blood product & biotech	efficacy	11
IB9	Phase 1 / 2 a	4	a	0.529412	No	0	1	1																																IB007	Phase 1	IB007	Phase 1	15	IB4	2	Respiratory system	efficacy	15
IB10	Phase 1 b	6	b	0.397059	No	0	1	1																																IB008	Phase 1	IB008	Phase 1	2	IB4	2	Respiratory system	efficacy	2
IB11	Phase 1 b / 2	8	b	0.470588	No	0	1	1																																IB009	Phase 1 / 2 a	IB009	Phase 1 / 2 a	4	IB4	2	Respiratory system	efficacy	4
IB12	Phase 2	20	d	0.441176	No	0	1	1																																IB010	Phase 1 b	IB010	Phase 1 b	6	IB4	2	Respiratory system	efficacy	6
IB13	Phase 2	4	a	0.379412	No	0	1	1																																IB011	Phase 1 b / 2	IB011	Phase 1 b / 2	8	IB4	2	Respiratory system	efficacy	8
IB14	Phase 2	2	a	0.294118	No	0	1	1																																IB012	Phase 2	IB012	Phase 2	20	IB4	2	Respiratory system	efficacy	20
IB15	Phase 2	16	d	0.415441	No	0	1	1	IB29																															IB013	Phase 2	IB013	Phase 2	4	IB4	2	Respiratory system	efficacy	4
IB16	Phase 2	0				0	0	0	IB31																															IB014	Phase 2	IB014	Phase 2	2	IB4	2	Respiratory system	efficacy	2
IB17	Phase 2	7	b	0.579832	No	0	1	1	IB49																															IB015	Phase 2	IB015	Phase 2	16	IB4	2	Respiratory system	efficacy	16
IB18	Phase 2	11	c	0.636364	No	0	1	1																																IB016	Phase 2			0	IB4	2	Respiratory system	efficacy	1
IB19	Phase 2	1	a	0.411765	No	0	1	1																																IB017	Phase 2	IB017	Phase 2	7	IB4	2	Respiratory system	efficacy	7
IB20	Phase 2	16	d	0.496324	No	0	1	1				Number of preclinical studies extracted from the IBs																												IB018	Phase 2	IB018	Phase 2	11	IB4	2	Respiratory system	efficacy	11
IB21	Phase 2	18	d	0.457516	No	0	1	1																																IB019	Phase 2	IB019	Phase 2	1	IB4	2	Respiratory system	efficacy	1
IB22	Phase 2	28	d	0.483193	No	0	1	1																																IB020	Phase 2	IB020	Phase 2	16	IB4	2	Respiratory system	efficacy	16
IB23	Phase 2	28	d	0.533613	No	0	1	1																																IB021	Phase 2	IB021	Phase 2	18	IB4	2	Respiratory system	efficacy	18
IB24	Phase 2	4	a	0.514706	No	0	1	1																																IB022	Phase 2	IB022	Phase 2	28	IB4	2	Respiratory system	efficacy	28
IB25	Phase 2	11	c	0.427807	No	0	1	1																																IB023	Phase 2	IB023	Phase 2	28	IB4	2	Respiratory system	efficacy	28
IB26	Phase 2	4	a	0.558824	No	0	1	1																																IB024	Phase 2	IB024	Phase 2	4	IB4	2	Respiratory system	efficacy	4
IB27	Phase 2	3	a	0.215686	No	0	1	1																																IB025	Phase 2	IB025	Phase 2	11	IB4	2	Respiratory system	efficacy	11
IB28	Phase 2	7	b	0.495798	No	0	1	1																																IB026	Phase 2	IB026	Phase 2	4	IB4	2	Respiratory system	efficacy	4
IB29	Phase 2	14	c	0.294118	No	0	1	1																																IB027	Phase 2	IB027	Phase 2	3	IB4	2	Respiratory system	efficacy	3
IB30	Phase 2	11	c	0.433155	No	0	1	1	IB54																															IB028	Phase 2	IB028	Phase 2	7	IB5	1b	Respiratory system	efficacy	7
IB31	Phase 2	5	a	0.552941	No	0	1	1	IB63																															IB029	Phase 2	IB029	Phase 2	14	IB5	1b	Respiratory system	efficacy	14
IB32	Phase 2	0				0	0	0	IB77																															IB030	Phase 2	IB030	Phase 2	11	IB6	1	Blood product & biotech	efficacy	11
IB33	Phase 2	0				0	0	0																																IB031	Phase 2	IB031	Phase 2	5	IB6	1	Blood product & biotech	efficacy	5
IB34	Phase 2 a	1	a	0.323529	No	0	1	1																																IB032	Phase 2			0	IB6	1	Blood product & biotech	efficacy	1
IB35	Phase 2 a	8	b	0.360294	No	0	1	1	IB79																															IB033	Phase 2			0	IB6	1	Blood product & biotech	efficacy	1
IB36	Phase 2 a	8	b	0.544118	No	0	1	1	IB84																															IB034	Phase 2 a	IB034	Phase 2 a	1	IB6	1	Blood product & biotech	efficacy	1
IB37	Phase 3	0				0	0	0																																IB035	Phase 2 a	IB035	Phase 2 a	8	IB6	1	Blood product & biotech	efficacy	8
IB38	Phase 3	0				0	0	0																																IB036	Phase 2 a	IB036	Phase 2 a	8	IB6	1	Blood product & biotech	efficacy	8
IB039	Phase 2	0				0	0	0	IB87																															IB037	Phase 3			0	IB6	1	Blood product & biotech	efficacy	1
IB040	Phase 2	6	b	0.460784	No	0	1	1																																IB038	Phase 3			0	IB6	1	Blood product & biotech	efficacy	1
IB041	Phase 2 b	0				0	0	0	IB91					von 91		von 109																								IB039	Phase 2				IB6	1	Blood product & biotech	efficacy	1
						0	0	0				Sum		668																										IB040	Phase 2	IB040	Phase 2	6	IB6	1	Blood product & biotech	efficacy	6
IB043	Phase 1	5	a	0.670588	Yes	1	1	0				median		6		5	6.66615																							IB041	Phase 2 b				IB7	1	Blood product & biotech	efficacy	1
IB044	Phase 1 / 2	3	a	0.490196	No	0	1	1				Average		7.78022		6.10345																								IB042	Phase 3	IB042	Phase 3	2	IB7	1	Blood product & biotech	efficacy	2
IB045	Phase 2 b	0				0	0	0			a	1-5		45	0.494505	0.412844		0.395604																						IB043	Phase 1	IB043	Phase 1	5	IB7	1	Blood product & biotech	efficacy	5
IB046	unclear	7	b	0.420168	Yes	1	1	0			b	6-10		21	0.230769	0.192661		0.10989																						IB044	Phase 1 / 2	IB044	Phase 1 / 2	3	IB7	1	Blood product & biotech	efficacy	3
IB047	Phase 2	0				0	0	0			c	11-15		15	0.164835	0.137615																								IB045	Phase 2 b				IB7	1	Blood product & biotech	efficacy	1
IB048	Phase 2	10	b	0.5	No	0	1	1			d	16-30		8	0.0879121	0.0733945																								IB046	unclear	IB046	unclear	7	IB7	1	Blood product & biotech	efficacy	7
IB049	Phase 2	31	e	0.29981	No	0	1	1			e	>30		2	0.021978	0.0183486																								IB047	Phase 2				IB7	1	Blood product & biotech	efficacy	1
IB050	Phase 1 / 2	3	a	0.294118	Yes	1	1	0						91	1	0.834862																	With PCES	0		Numbers	Percent			IB048	Phase 2	IB048	Phase 2	10	IB7	1	Blood product & biotech	efficacy	10
IB051	Phase 2	2	a	0.470588	No	0	1	1				Total		Evaluated																			No PCES	0	Phase 1	11	0.1375			IB049	Phase 2	IB049	Phase 2	31	IB7	1	Blood product & biotech	efficacy	31
IB052	Phase 1 b	5	a	0.458824	No	0	1	1						Phase																					Phase 1/2	8	0.1			IB050	Phase 1 / 2	IB050	Phase 1 / 2	3	IB7	1	Blood product & biotech	efficacy	3
IB053	Phase 2	7	b	0.588235	No	0	1	1				Phase 1	6	Phase 1	6																		Single IBss	80	Phase 2	59	0.7375			IB051	Phase 2	IB051	Phase 2	2	IB7	1	Blood product & biotech	efficacy	2
IB054	Phase 2	4	a	0.411765	No	0	1	1				Phase 1 a	0	Phase 1 a	0																				Phase 3	1	0.0125			IB052	Phase 1 b	IB052	Phase 1 b	5	IB7	1	Blood product & biotech	efficacy	5
IB055	Phase 2 a / b	5	a	0.352941	No	0	1	1				Phase 1 b	5	Phase 1 b	5																				unclear	1	0.0125			IB053	Phase 2	IB053	Phase 2	7	IB7	1	Blood product & biotech	efficacy	7
IB056	Phase 2	2	a	0.411765	No	0	1	1				Phase 1 / 2	5	Phase 1 / 2	5																				Total	80	1			IB054	Phase 2	IB054	Phase 2	4	IB7	1	Blood product & biotech	efficacy	4
IB057	Phase 2	2	a	0.235294	No	0	1	1				Phase 1 / 2 a	1	Phase 1 / 2 a	1																									IB055	Phase 2 a / b	IB055	Phase 2 a / b	5	IB7	1	Blood product & biotech	efficacy	5
IB058	Phase 2 b	0				0	0	0				Phase 1 b / 2	1	Phase 1 b / 2	1																									IB056	Phase 2	IB056	Phase 2	2	IB8	1	Respiratory system	efficacy	2
IB059	Phase 2	6	b	0.460784	No	0	1	1				Phase 1 b / 2 b	1	Phase 1 b / 2 b	1																		Total		Evaluated					IB057	Phase 2	IB057	Phase 2	2	IB8	1	Respiratory system	efficacy	2
IB060	Phase 2 a	0				0	0	0				Phase 2	56	Phase 2	52																				Phase					IB058	Phase 2 b				IB9	1/2a	Rheumatology	efficacy	1
IB061	Phase 2 b	0				0	0	0				Phase 2 a	5	Phase 2 a	4																		Phase 1	6	Phase 1	6				IB059	Phase 2	IB059	Phase 2	6	IB9	1/2a	Rheumatology	efficacy	6
IB062	Phase 2	11	c	0.352941	No	0	1	1				Phase 2 b	8	Phase 2 b	2																		Phase 1 a	0	Phase 1 a	0				IB060	Phase 2 a				IB9	1/2a	Rheumatology	efficacy	1
IB063	Phase 2 b	8	b	0.433824	No	0	1	1				Phase 2 a / b	1	Phase 2 a / b	1																		Phase 1 b	5	Phase 1 b	5				IB061	Phase 2 b				IB9	1/2a	Rheumatology	efficacy	1
IB064	Phase 2	6	b	0.264706	No	0	1	1				Phase 3	3	Phase 3	1																		Phase 1 / 2	5	Phase 1 / 2	5				IB062	Phase 2	IB062	Phase 2	8	IB13	2	Anti-neoplastic & immune-modulating agents	efficacy	8
IB065	Phase 2	3	a	0.45098	No	0	1	1				unclear	1	unclear	1																		Phase 1 / 2 a	1	Phase 1 / 2 a	1				IB063	Phase 2 b	IB063	Phase 2 b	8	IB13	2	Anti-neoplastic & immune-modulating agents	efficacy	8
IB066	Phase 2	6	b	0.245098	No	0	1	1					93		80																		Phase 1 b / 2	1	Phase 1 b / 2	1				IB064	Phase 2	IB064	Phase 2	6	IB13	2	Anti-neoplastic & immune-modulating agents	efficacy	6
IB067	Not IB	0				0	0	0																									Phase 1 b / 2 b	1	Phase 1 b / 2 b	1				IB065	Phase 2	IB065	Phase 2	3	IB13	2	Anti-neoplastic & immune-modulating agents	efficacy	3
IB068	Phase 2 b	0				0	0	0				105	102	80	80																		Phase 2	56	Phase 2	52				IB066	Phase 2	IB066	Phase 2	6	IB10	1b	Anti-neoplastic & immune-modulating agents	efficacy	6
IB069	Phase 2	5	a	0.458824	No	0	1	1							N	%																	Phase 2 a	5	Phase 2 a	4				IB067	Not IB				IB10	1b	Anti-neoplastic & immune-modulating agents	efficacy	1
IB070	Phase 2	12	c	0.29902	No	0	1	1						Phase 1	15	0.164835																	Phase 2 b	8	Phase 2 b	2				IB068	Phase 2 b				IB10	1b	Anti-neoplastic & immune-modulating agents	efficacy	1
IB071	Phase 2	0				0	0	0						Phase 1/2	10	0.10989																	Phase 2 a / b	1	Phase 2 a / b	1				IB069	Phase 2	IB069	Phase 2	5	IB10	1b	Anti-neoplastic & immune-modulating agents	efficacy	5
IB072	Phase 1 b	5	a	0.329412	No	0	1	1						Phase 2	65	0.714286																	Phase 3	3	Phase 3	1				IB070	Phase 2	IB070	Phase 2	12	IB10	1b	Anti-neoplastic & immune-modulating agents	efficacy	12
IB073	Phase 2	5	a	0.341176	No	0	1	1						unclear	1	0.010989																	unclear	1	unclear	1				IB071	Phase 2				IB10	1b	Anti-neoplastic & immune-modulating agents	efficacy	1
IB074		0				0	0	0						Total	91	1																		93		80				IB072	Phase 1 b	IB072	Phase 1 b	5	IB11	1b/2	Anti-neoplastic & immune-modulating agents	efficacy	5
IB075	Phase 1 / 2	5	a	0.588235	No	0	1	1																																IB073	Phase 2	IB073	Phase 2	5	IB11	1b/2	Anti-neoplastic & immune-modulating agents	efficacy	5
IB076	Phase 2	6	b	0.245098	No	0	1	1																									98	95	74	74				IB074					IB11	1b/2	Anti-neoplastic & immune-modulating agents	efficacy	1
IB077	Phase 2	32	e	0.520221	No	0	1	1																												Numbers	Percent			IB075	Phase 1 / 2	IB075	Phase 1 / 2	5	IB11	1b/2	Anti-neoplastic & immune-modulating agents	efficacy	5
IB078		0				0	0	0										PCES		IBs															Phase 1	11	0.1375			IB076	Phase 2	IB076	Phase 2	6	IB11	1b/2	Anti-neoplastic & immune-modulating agents	efficacy	6
IB079	Phase 2	3	a	0.509804	No	0	1	1										n	%	n	%														Phase 1/2	8	0.1			IB077	Phase 2	IB077	Phase 2	23	IB11	1b/2	Anti-neoplastic & immune-modulating agents	efficacy	23
IB080	Phase 2	12	c	0.27451	No	0	1	1									Blood product & biotech	74	0.10452	6	0.0550459	6	0.0550459												Phase 2	59	0.7375			IB078					IB11	1b/2	Anti-neoplastic & immune-modulating agents	efficacy	1
IB081	Phase 2	0				0	0	0									Anti-neoplastic & immune-modulating agents	437	0.617232	55	0.504587	55	0.504587												Phase 3	1	0.0125			IB079	Phase 2	IB079	Phase 2	3	IB11	1b/2	Anti-neoplastic & immune-modulating agents	efficacy	3
IB082	Phase 2	1	a	0.470588	No	0	1	1									Respiratory system	59	0.0833333	6	0.0550459	6	0.0550459												unclear	1	0.0125			IB080	Phase 2	IB080	Phase 2	12	IB12	2	Respiratory system	efficacy	12
IB083	Phase 2	0				0	0	0									Rheumatology	10	0.0141243	4	0.0366972	4	0.0366972												Total	80	1			IB081	Phase 2				IB12	2	Respiratory system	efficacy	1
IB084	Phase 2	13	c	0.343891	No	0	1	1									Dermatologicals	10	0.0141243	2	0.0183486	2	0.0183486																	IB082	Phase 2	IB082	Phase 2	1	IB12	2	Respiratory system	efficacy	1
IB085	Phase 2	12	c	0.387255	No	0	1	1									Alimentary tract & metabolism	33	0.0466102	7	0.0642202	7	0.0642202																	IB083	Phase 2				IB12	2	Respiratory system	efficacy	1
IB086	Phase 2	5	a	0.364706	No	0	1	1									Anti-infectives	48	0.0677966	20	0.183486	20	0.183486																	IB084	Phase 2	IB084	Phase 2	13	IB12	2	Respiratory system	efficacy	13
IB087	Phase 2	19	d	0.30031	No	0	1	1									Allergy & Immunology	9	0.0127119	3	0.0275229	3	0.0275229																	IB085	Phase 2	IB085	Phase 2	12	IB12	2	Respiratory system	efficacy	12
IB088	Phase 2	10	b	0.558824	No	0	1	1									Nervous system	17	0.0240113	3	0.0275229	3	0.0275229																	IB086	Phase 2	IB086	Phase 2	5	IB12	2	Respiratory system	efficacy	5
IB089	Phase 2	13	c	0.298643	No	0	1	1									Blood & blood forming organs	6	0.00847458	2	0.0183486	2	0.0183486																	IB087	Phase 2	IB087	Phase 2	19	IB12	2	Respiratory system	efficacy	19
IB090	Phase 2	3	a	0.431373	No	0	1	1									Cardiovascular	5	0.00706215	1	0.00917431	1	0.00917431																	IB088	Phase 2	IB088	Phase 2	10	IB12	2	Respiratory system	efficacy	10
IB091	Phase 2	6	b	0.27451	No	0	1	1									Total	708	1	109	1	109	1																	IB089	Phase 2	IB089	Phase 2	13	IB12	2	Respiratory system	efficacy	13
IB092	Phase 1	11	c	0.561497	No	0	1	1																																IB090	Phase 2	IB090	Phase 2	3	IB12	2	Respiratory system	efficacy	3
IB093		0				0	0	0																																IB091	Phase 2	IB091	Phase 2	6	IB12	2	Respiratory system	efficacy	6
IB094	Phase 2	7	b	0.411765	No	0	1	1									With PCES	708																						IB092	Phase 1	IB092	Phase 1	11	IB12	2	Respiratory system	efficacy	11
IB095	Phase 2	0				0	0	0									No PCES	21																						IB093					IB12	2	Respiratory system	efficacy	1
IB096	Phase 2 b	0				0	0	0																																IB094	Phase 2	IB094	Phase 2	7	IB12	2	Respiratory system	efficacy	7
IB097	Phase 1 b	2	a	0.470588	No	0	1	1									Single IBss	0																						IB095	Phase 2				IB12	2	Respiratory system	efficacy	1
IB098	Phase 2 b	7	b	0.436975	No	0	1	1																																IB096	Phase 2 b				IB12	2	Respiratory system	efficacy	1
IB099	Phase 2	11	c	0.438503	No	0	1	1																																IB097	Phase 1 b	IB097	Phase 1 b	2	IB12	2	Respiratory system	efficacy	2
IB100	Phase 2	0				0	0	0																																IB098	Phase 2 b	IB098	Phase 2 b	7	IB12	2	Respiratory system	efficacy	7
IB101	Phase 2	0				0	0	0	No	84																														IB099	Phase 2	IB099	Phase 2	11	IB12	2	Respiratory system	efficacy	11
IB102	Phase 1 / 2	13	c	0.343891	No	0	1	1	Unclear	0																														IB100	Phase 2				IB14	2	Anti-neoplastic & immune-modulating agents	efficacy	1
IB103	Phase 1 b / 2 b	5	a	0.117647	No	0	1	1	First-in-man	7																														IB101	Phase 2				IB14	2	Anti-neoplastic & immune-modulating agents	efficacy	1
IB104	Phase 2 a	5	a	0.447059	No	0	1	1	All Ibs	91																														IB102	Phase 1 / 2	IB102	Phase 1 / 2	13	IB15	2	Anti-neoplastic & immune-modulating agents	efficacy	13
IB105	Phase 1 / 2	6	b	0.490196	No	0	1	1	Percentage	0.0769231																														IB103	Phase 1 b / 2 b	IB103	Phase 1 b / 2 b	5	IB15	2	Anti-neoplastic & immune-modulating agents	efficacy	5
IB1a	Phase 1 b	3	a	0.490196	no	0	1	1																																IB104	Phase 2 a	IB104	Phase 2 a	5	IB15	2	Anti-neoplastic & immune-modulating agents	efficacy	5
IB2a	Phase 2 a	3	a	0.529412	no	0	1	1																																IB105	Phase 1 / 2	IB105	Phase 1 / 2	6	IB15	2	Anti-neoplastic & immune-modulating agents	efficacy	6
IB3a	2	1	a	0.529412	no	0	1	1																																				658	IB15	2	Anti-neoplastic & immune-modulating agents	efficacy
IB4a	1	2	a	0.470588	yes	1	1	0	30																																				IB15	2	Anti-neoplastic & immune-modulating agents	efficacy
IB5a	Phase 2 a	5	a	0.411765	no	0	1	1	678																																				IB15	2	Anti-neoplastic & immune-modulating agents	efficacy
IB6a	Phase 2 a	1	a	0.541176	no	0	1	1																																					IB15	2	Anti-neoplastic & immune-modulating agents	efficacy
IB1b	Phase 2 a	1	a	0.411765	no	0	1	1																																					IB15	2	Anti-neoplastic & immune-modulating agents	efficacy
IB2b	Phase 1	3	a	0.588235	yes	1	1	0																																					IB15	2	Anti-neoplastic & immune-modulating agents	efficacy
IB3b	Phase 1 / 2	5	a	0.541176	no	0	1	1																																					IB15	2	Anti-neoplastic & immune-modulating agents	efficacy
IB4b	Phase 1	8	b	0.654412	yes	1	1	0																																					IB15	2	Anti-neoplastic & immune-modulating agents	efficacy
IB5b	Phase 2 a	4	a	0.308824	no	0	1	1																																					IB15	2	Anti-neoplastic & immune-modulating agents	efficacy
IB6b	Phase 1 / 2	4	a	0.529412	no	0	1	1																																					IB15	2	Anti-neoplastic & immune-modulating agents	efficacy
																																													IB15	2	Anti-neoplastic & immune-modulating agents	efficacy
		708																																											IB15	2	Anti-neoplastic & immune-modulating agents	efficacy
																																													IB17	2	Anti-infectives	efficacy
																																													IB17	2	Anti-infectives	efficacy
																																													IB17	2	Anti-infectives	efficacy
																																													IB17	2	Anti-infectives	efficacy
																																													IB17	2	Anti-infectives	efficacy
																																													IB17	2	Anti-infectives	efficacy
																																													IB17	2	Anti-infectives	efficacy
																																													IB18	2	Alimentary tract & metabolism	efficacy
																																													IB18	2	Alimentary tract & metabolism	efficacy
																																													IB18	2	Alimentary tract & metabolism	efficacy
																																													IB18	2	Alimentary tract & metabolism	efficacy
																																													IB18	2	Alimentary tract & metabolism	efficacy
																																													IB18	2	Alimentary tract & metabolism	efficacy
																																													IB18	2	Alimentary tract & metabolism	efficacy
																																													IB18	2	Alimentary tract & metabolism	efficacy
																																													IB18	2	Alimentary tract & metabolism	efficacy
																																													IB18	2	Alimentary tract & metabolism	efficacy
																																													IB18	2	Alimentary tract & metabolism	efficacy
																																													IB19	2	Anti-neoplastic & immune-modulating agents	efficacy
																																													IB20	2	Anti-neoplastic & immune-modulating agents	efficacy
																																													IB20	2	Anti-neoplastic & immune-modulating agents	efficacy
																																													IB20	2	Anti-neoplastic & immune-modulating agents	efficacy
																																													IB20	2	Anti-neoplastic & immune-modulating agents	efficacy
																																													IB20	2	Anti-neoplastic & immune-modulating agents	efficacy
																																													IB20	2	Anti-neoplastic & immune-modulating agents	efficacy
																																													IB20	2	Anti-neoplastic & immune-modulating agents	efficacy
																																													IB20	2	Anti-neoplastic & immune-modulating agents	efficacy
																																													IB20	2	Anti-neoplastic & immune-modulating agents	efficacy
																																													IB20	2	Anti-neoplastic & immune-modulating agents	efficacy
																																													IB20	2	Anti-neoplastic & immune-modulating agents	efficacy
																																													IB20	2	Anti-neoplastic & immune-modulating agents	efficacy
																																													IB20	2	Anti-neoplastic & immune-modulating agents	efficacy
																																													IB20	2	Anti-neoplastic & immune-modulating agents	efficacy
																																													IB20	2	Anti-neoplastic & immune-modulating agents	efficacy
																																													IB20	2	Anti-neoplastic & immune-modulating agents	efficacy
																																													IB21	2	Anti-neoplastic & immune-modulating agents	efficacy
																																													IB21	2	Anti-neoplastic & immune-modulating agents	efficacy
																																													IB21	2	Anti-neoplastic & immune-modulating agents	efficacy
																																													IB21	2	Anti-neoplastic & immune-modulating agents	efficacy
																																													IB21	2	Anti-neoplastic & immune-modulating agents	efficacy
																																													IB21	2	Anti-neoplastic & immune-modulating agents	efficacy
																																													IB21	2	Anti-neoplastic & immune-modulating agents	efficacy
																																													IB21	2	Anti-neoplastic & immune-modulating agents	efficacy
																																													IB21	2	Anti-neoplastic & immune-modulating agents	efficacy
																																													IB21	2	Anti-neoplastic & immune-modulating agents	efficacy
																																													IB21	2	Anti-neoplastic & immune-modulating agents	efficacy
																																													IB21	2	Anti-neoplastic & immune-modulating agents	efficacy
																																													IB21	2	Anti-neoplastic & immune-modulating agents	efficacy
																																													IB21	2	Anti-neoplastic & immune-modulating agents	efficacy
																																													IB21	2	Anti-neoplastic & immune-modulating agents	efficacy
																																													IB21	2	Anti-neoplastic & immune-modulating agents	efficacy
																																													IB21	2	Anti-neoplastic & immune-modulating agents	efficacy
																																													IB21	2	Anti-neoplastic & immune-modulating agents	efficacy
																																													IB22	2	Anti-neoplastic & immune-modulating agents	efficacy
																																													IB22	2	Anti-neoplastic & immune-modulating agents	efficacy
																																													IB22	2	Anti-neoplastic & immune-modulating agents	efficacy
																																													IB22	2	Anti-neoplastic & immune-modulating agents	efficacy
																																													IB22	2	Anti-neoplastic & immune-modulating agents	efficacy
																																													IB22	2	Anti-neoplastic & immune-modulating agents	efficacy
																																													IB22	2	Anti-neoplastic & immune-modulating agents	efficacy
																																													IB22	2	Anti-neoplastic & immune-modulating agents	efficacy
																																													IB22	2	Anti-neoplastic & immune-modulating agents	efficacy
																																													IB22	2	Anti-neoplastic & immune-modulating agents	efficacy
																																													IB22	2	Anti-neoplastic & immune-modulating agents	efficacy
																																													IB22	2	Anti-neoplastic & immune-modulating agents	efficacy
																																													IB22	2	Anti-neoplastic & immune-modulating agents	efficacy
																																													IB22	2	Anti-neoplastic & immune-modulating agents	efficacy
																																													IB22	2	Anti-neoplastic & immune-modulating agents	efficacy
																																													IB22	2	Anti-neoplastic & immune-modulating agents	efficacy
																																													IB22	2	Anti-neoplastic & immune-modulating agents	efficacy
																																													IB22	2	Anti-neoplastic & immune-modulating agents	efficacy
																																													IB22	2	Anti-neoplastic & immune-modulating agents	efficacy
																																													IB22	2	Anti-neoplastic & immune-modulating agents	efficacy
																																													IB22	2	Anti-neoplastic & immune-modulating agents	efficacy
																																													IB22	2	Anti-neoplastic & immune-modulating agents	efficacy
																																													IB22	2	Anti-neoplastic & immune-modulating agents	efficacy
																																													IB22	2	Anti-neoplastic & immune-modulating agents	efficacy
																																													IB22	2	Anti-neoplastic & immune-modulating agents	efficacy
																																													IB22	2	Anti-neoplastic & immune-modulating agents	efficacy
																																													IB22	2	Anti-neoplastic & immune-modulating agents	efficacy
																																													IB22	2	Anti-neoplastic & immune-modulating agents	efficacy
																																													IB23	2	Blood product & biotech	efficacy
																																													IB23	2	Blood product & biotech	efficacy
																																													IB23	2	Blood product & biotech	efficacy
																																													IB23	2	Blood product & biotech	efficacy
																																													IB23	2	Blood product & biotech	efficacy
																																													IB23	2	Blood product & biotech	efficacy
																																													IB23	2	Blood product & biotech	efficacy
																																													IB23	2	Blood product & biotech	efficacy
																																													IB23	2	Blood product & biotech	efficacy
																																													IB23	2	Blood product & biotech	efficacy
																																													IB23	2	Blood product & biotech	efficacy
																																													IB23	2	Blood product & biotech	efficacy
																																													IB23	2	Blood product & biotech	efficacy
																																													IB23	2	Blood product & biotech	efficacy
																																													IB23	2	Blood product & biotech	efficacy
																																													IB23	2	Blood product & biotech	efficacy
																																													IB23	2	Blood product & biotech	efficacy
																																													IB23	2	Blood product & biotech	efficacy
																																													IB23	2	Blood product & biotech	efficacy
																																													IB23	2	Blood product & biotech	efficacy
																																													IB23	2	Blood product & biotech	efficacy
																																													IB23	2	Blood product & biotech	efficacy
																																													IB23	2	Blood product & biotech	efficacy
																																													IB23	2	Blood product & biotech	efficacy
																																													IB23	2	Blood product & biotech	efficacy
																																													IB23	2	Blood product & biotech	efficacy
																																													IB23	2	Blood product & biotech	efficacy
																																													IB23	2	Blood product & biotech	efficacy
																																													IB24	2	Anti-neoplastic & immune-modulating agents	efficacy
																																													IB24	2	Anti-neoplastic & immune-modulating agents	efficacy
																																													IB24	2	Anti-neoplastic & immune-modulating agents	efficacy
																																													IB24	2	Anti-neoplastic & immune-modulating agents	efficacy
																																													IB25	2	Anti-neoplastic & immune-modulating agents	efficacy
																																													IB25	2	Anti-neoplastic & immune-modulating agents	efficacy
																																													IB25	2	Anti-neoplastic & immune-modulating agents	efficacy
																																													IB25	2	Anti-neoplastic & immune-modulating agents	efficacy
																																													IB25	2	Anti-neoplastic & immune-modulating agents	efficacy
																																													IB25	2	Anti-neoplastic & immune-modulating agents	efficacy
																																													IB25	2	Anti-neoplastic & immune-modulating agents	efficacy
																																													IB25	2	Anti-neoplastic & immune-modulating agents	efficacy
																																													IB25	2	Anti-neoplastic & immune-modulating agents	efficacy
																																													IB25	2	Anti-neoplastic & immune-modulating agents	efficacy
																																													IB25	2	Anti-neoplastic & immune-modulating agents	efficacy
																																													IB26	2	Anti-neoplastic & immune-modulating agents	efficacy
																																													IB26	2	Anti-neoplastic & immune-modulating agents	efficacy
																																													IB26	2	Anti-neoplastic & immune-modulating agents	efficacy
																																													IB26	2	Anti-neoplastic & immune-modulating agents	efficacy
																																													IB27	2	Allergy & Immunology	efficacy
																																													IB27	2	Allergy & Immunology	efficacy
																																													IB27	2	Allergy & Immunology	efficacy
																																													IB28	2	Respiratory system	efficacy
																																													IB28	2	Respiratory system	efficacy
																																													IB28	2	Respiratory system	efficacy
																																													IB28	2	Respiratory system	efficacy
																																													IB28	2	Respiratory system	efficacy
																																													IB28	2	Respiratory system	efficacy
																																													IB28	2	Respiratory system	efficacy
																																													IB29	2	Blood product & biotech	efficacy
																																													IB29	2	Blood product & biotech	efficacy
																																													IB29	2	Blood product & biotech	efficacy
																																													IB29	2	Blood product & biotech	efficacy
																																													IB29	2	Blood product & biotech	efficacy
																																													IB29	2	Blood product & biotech	efficacy
																																													IB29	2	Blood product & biotech	efficacy
																																													IB29	2	Blood product & biotech	efficacy
																																													IB29	2	Blood product & biotech	efficacy
																																													IB29	2	Blood product & biotech	efficacy
																																													IB29	2	Blood product & biotech	efficacy
																																													IB29	2	Blood product & biotech	efficacy
																																													IB29	2	Blood product & biotech	efficacy
																																													IB29	2	Blood product & biotech	efficacy
																																													IB30	2	Anti-neoplastic & immune-modulating agents	efficacy
																																													IB30	2	Anti-neoplastic & immune-modulating agents	efficacy
																																													IB30	2	Anti-neoplastic & immune-modulating agents	efficacy
																																													IB30	2	Anti-neoplastic & immune-modulating agents	efficacy
																																													IB30	2	Anti-neoplastic & immune-modulating agents	efficacy
																																													IB30	2	Anti-neoplastic & immune-modulating agents	efficacy
																																													IB30	2	Anti-neoplastic & immune-modulating agents	efficacy
																																													IB30	2	Anti-neoplastic & immune-modulating agents	efficacy
																																													IB30	2	Anti-neoplastic & immune-modulating agents	efficacy
																																													IB30	2	Anti-neoplastic & immune-modulating agents	efficacy
																																													IB30	2	Anti-neoplastic & immune-modulating agents	efficacy
																																													IB31	2	Anti-neoplastic & immune-modulating agents	efficacy
																																													IB31	2	Anti-neoplastic & immune-modulating agents	efficacy
																																													IB31	2	Anti-neoplastic & immune-modulating agents	efficacy
																																													IB31	2	Anti-neoplastic & immune-modulating agents	efficacy
																																													IB31	2	Anti-neoplastic & immune-modulating agents	efficacy
																																													IB34	2a	Allergy & Immunology	efficacy
																																													IB35	2a	Anti-neoplastic & immune-modulating agents	efficacy
																																													IB35	2a	Anti-neoplastic & immune-modulating agents	efficacy
																																													IB35	2a	Anti-neoplastic & immune-modulating agents	efficacy
																																													IB35	2a	Anti-neoplastic & immune-modulating agents	efficacy
																																													IB35	2a	Anti-neoplastic & immune-modulating agents	efficacy
																																													IB35	2a	Anti-neoplastic & immune-modulating agents	efficacy
																																													IB35	2a	Anti-neoplastic & immune-modulating agents	efficacy
																																													IB35	2a	Anti-neoplastic & immune-modulating agents	efficacy
																																													IB36	2a	Dermatologicals	efficacy
																																													IB36	2a	Dermatologicals	efficacy
																																													IB36	2a	Dermatologicals	efficacy
																																													IB36	2a	Dermatologicals	efficacy
																																													IB36	2a	Dermatologicals	efficacy
																																													IB36	2a	Dermatologicals	efficacy
																																													IB36	2a	Dermatologicals	efficacy
																																													IB36	2a	Dermatologicals	efficacy
																																													IB40	2	Anti-neoplastic & immune-modulating agents	efficacy
																																													IB40	2	Anti-neoplastic & immune-modulating agents	efficacy
																																													IB40	2	Anti-neoplastic & immune-modulating agents	efficacy
																																													IB40	2	Anti-neoplastic & immune-modulating agents	efficacy
																																													IB40	2	Anti-neoplastic & immune-modulating agents	efficacy
																																													IB40	2	Anti-neoplastic & immune-modulating agents	efficacy
																																													IB42	3	Rheumatology	efficacy
																																													IB42	3	Rheumatology	efficacy
																																													IB43	1	Anti-neoplastic & immune-modulating agents	efficacy
																																													IB43	1	Anti-neoplastic & immune-modulating agents	efficacy
																																													IB43	1	Anti-neoplastic & immune-modulating agents	efficacy
																																													IB43	1	Anti-neoplastic & immune-modulating agents	efficacy
																																													IB43	1	Anti-neoplastic & immune-modulating agents	efficacy
																																													IB44	1/2	Anti-neoplastic & immune-modulating agents	efficacy
																																													IB44	1/2	Anti-neoplastic & immune-modulating agents	efficacy
																																													IB44	1/2	Anti-neoplastic & immune-modulating agents	efficacy
																																													IB46	-	Respiratory system	efficacy
																																													IB46	-	Respiratory system	efficacy
																																													IB46	-	Respiratory system	efficacy
																																													IB46	-	Respiratory system	efficacy
																																													IB46	-	Respiratory system	efficacy
																																													IB46	-	Respiratory system	efficacy
																																													IB46	-	Respiratory system	efficacy
																																													IB48	2	Anti-infectives	efficacy
																																													IB48	2	Anti-infectives	efficacy
																																													IB48	2	Anti-infectives	efficacy
																																													IB48	2	Anti-infectives	efficacy
																																													IB48	2	Anti-infectives	efficacy
																																													IB48	2	Anti-infectives	efficacy
																																													IB48	2	Anti-infectives	efficacy
																																													IB48	2	Anti-infectives	efficacy
																																													IB48	2	Anti-infectives	efficacy
																																													IB48	2	Anti-infectives	efficacy
																																													IB49	2	Anti-neoplastic & immune-modulating agents	efficacy
																																													IB49	2	Anti-neoplastic & immune-modulating agents	efficacy
																																													IB49	2	Anti-neoplastic & immune-modulating agents	efficacy
																																													IB49	2	Anti-neoplastic & immune-modulating agents	efficacy
																																													IB49	2	Anti-neoplastic & immune-modulating agents	efficacy
																																													IB49	2	Anti-neoplastic & immune-modulating agents	efficacy
																																													IB49	2	Anti-neoplastic & immune-modulating agents	efficacy
																																													IB49	2	Anti-neoplastic & immune-modulating agents	efficacy
																																													IB49	2	Anti-neoplastic & immune-modulating agents	efficacy
																																													IB49	2	Anti-neoplastic & immune-modulating agents	efficacy
																																													IB49	2	Anti-neoplastic & immune-modulating agents	efficacy
																																													IB49	2	Anti-neoplastic & immune-modulating agents	efficacy
																																													IB49	2	Anti-neoplastic & immune-modulating agents	efficacy
																																													IB49	2	Anti-neoplastic & immune-modulating agents	efficacy
																																													IB49	2	Anti-neoplastic & immune-modulating agents	efficacy
																																													IB49	2	Anti-neoplastic & immune-modulating agents	efficacy
																																													IB49	2	Anti-neoplastic & immune-modulating agents	efficacy
																																													IB49	2	Anti-neoplastic & immune-modulating agents	efficacy
																																													IB49	2	Anti-neoplastic & immune-modulating agents	efficacy
																																													IB49	2	Anti-neoplastic & immune-modulating agents	efficacy
																																													IB49	2	Anti-neoplastic & immune-modulating agents	efficacy
																																													IB49	2	Anti-neoplastic & immune-modulating agents	efficacy
																																													IB49	2	Anti-neoplastic & immune-modulating agents	efficacy
																																													IB49	2	Anti-neoplastic & immune-modulating agents	efficacy
																																													IB49	2	Anti-neoplastic & immune-modulating agents	efficacy
																																													IB49	2	Anti-neoplastic & immune-modulating agents	efficacy
																																													IB49	2	Anti-neoplastic & immune-modulating agents	efficacy
																																													IB49	2	Anti-neoplastic & immune-modulating agents	efficacy
																																													IB49	2	Anti-neoplastic & immune-modulating agents	efficacy
																																													IB49	2	Anti-neoplastic & immune-modulating agents	efficacy
																																													IB49	2	Anti-neoplastic & immune-modulating agents	efficacy
																																													IB50	1/2	Anti-neoplastic & immune-modulating agents	efficacy
																																													IB50	1/2	Anti-neoplastic & immune-modulating agents	efficacy
																																													IB50	1/2	Anti-neoplastic & immune-modulating agents	efficacy
																																													IB51	2	Anti-neoplastic & immune-modulating agents	efficacy
																																													IB51	2	Anti-neoplastic & immune-modulating agents	efficacy
																																													IB52	1b	Alimentary tract & metabolism	efficacy
																																													IB52	1b	Alimentary tract & metabolism	efficacy
																																													IB52	1b	Alimentary tract & metabolism	efficacy
																																													IB52	1b	Alimentary tract & metabolism	efficacy
																																													IB52	1b	Alimentary tract & metabolism	efficacy
																																													IB53	2	Anti-neoplastic & immune-modulating agents	efficacy
																																													IB53	2	Anti-neoplastic & immune-modulating agents	efficacy
																																													IB53	2	Anti-neoplastic & immune-modulating agents	efficacy
																																													IB53	2	Anti-neoplastic & immune-modulating agents	efficacy
																																													IB53	2	Anti-neoplastic & immune-modulating agents	efficacy
																																													IB53	2	Anti-neoplastic & immune-modulating agents	efficacy
																																													IB53	2	Anti-neoplastic & immune-modulating agents	efficacy
																																													IB54	2	Anti-neoplastic & immune-modulating agents	efficacy
																																													IB54	2	Anti-neoplastic & immune-modulating agents	efficacy
																																													IB54	2	Anti-neoplastic & immune-modulating agents	efficacy
																																													IB54	2	Anti-neoplastic & immune-modulating agents	efficacy
																																													IB55	2a/b	Allergy & Immunology	efficacy
																																													IB55	2a/b	Allergy & Immunology	efficacy
																																													IB55	2a/b	Allergy & Immunology	efficacy
																																													IB55	2a/b	Allergy & Immunology	efficacy
																																													IB55	2a/b	Allergy & Immunology	efficacy
																																													IB56	2	Rheumatology	efficacy
																																													IB56	2	Rheumatology	efficacy
																																													IB57	2	Nervous system	efficacy
																																													IB57	2	Nervous system	efficacy
																																													IB59	2	Anti-infectives	efficacy
																																													IB59	2	Anti-infectives	efficacy
																																													IB59	2	Anti-infectives	efficacy
																																													IB59	2	Anti-infectives	efficacy
																																													IB59	2	Anti-infectives	efficacy
																																													IB59	2	Anti-infectives	efficacy
																																													IB62	2	Anti-neoplastic & immune-modulating agents	efficacy
																																													IB62	2	Anti-neoplastic & immune-modulating agents	efficacy
																																													IB62	2	Anti-neoplastic & immune-modulating agents	efficacy
																																													IB62	2	Anti-neoplastic & immune-modulating agents	efficacy
																																													IB62	2	Anti-neoplastic & immune-modulating agents	efficacy
																																													IB62	2	Anti-neoplastic & immune-modulating agents	efficacy
																																													IB62	2	Anti-neoplastic & immune-modulating agents	efficacy
																																													IB62	2	Anti-neoplastic & immune-modulating agents	efficacy
																																													IB63	2b	Anti-infectives	efficacy
																																													IB63	2b	Anti-infectives	efficacy
																																													IB63	2b	Anti-infectives	efficacy
																																													IB63	2b	Anti-infectives	efficacy
																																													IB63	2b	Anti-infectives	efficacy
																																													IB63	2b	Anti-infectives	efficacy
																																													IB63	2b	Anti-infectives	efficacy
																																													IB63	2b	Anti-infectives	efficacy
																																													IB64	2	Anti-infectives	efficacy
																																													IB64	2	Anti-infectives	efficacy
																																													IB64	2	Anti-infectives	efficacy
																																													IB64	2	Anti-infectives	efficacy
																																													IB64	2	Anti-infectives	efficacy
																																													IB64	2	Anti-infectives	efficacy
																																													IB65	2	Alimentary tract & metabolism	efficacy
																																													IB65	2	Alimentary tract & metabolism	efficacy
																																													IB65	2	Alimentary tract & metabolism	efficacy
																																													IB66	2	Anti-neoplastic & immune-modulating agents	efficacy
																																													IB66	2	Anti-neoplastic & immune-modulating agents	efficacy
																																													IB66	2	Anti-neoplastic & immune-modulating agents	efficacy
																																													IB66	2	Anti-neoplastic & immune-modulating agents	efficacy
																																													IB66	2	Anti-neoplastic & immune-modulating agents	efficacy
																																													IB66	2	Anti-neoplastic & immune-modulating agents	efficacy
																																													IB69	2	Anti-neoplastic & immune-modulating agents	efficacy
																																													IB69	2	Anti-neoplastic & immune-modulating agents	efficacy
																																													IB69	2	Anti-neoplastic & immune-modulating agents	efficacy
																																													IB69	2	Anti-neoplastic & immune-modulating agents	efficacy
																																													IB69	2	Anti-neoplastic & immune-modulating agents	efficacy
																																													IB70	2	Nervous system	efficacy
																																													IB70	2	Nervous system	efficacy
																																													IB70	2	Nervous system	efficacy
																																													IB70	2	Nervous system	efficacy
																																													IB70	2	Nervous system	efficacy
																																													IB70	2	Nervous system	efficacy
																																													IB70	2	Nervous system	efficacy
																																													IB70	2	Nervous system	efficacy
																																													IB70	2	Nervous system	efficacy
																																													IB70	2	Nervous system	efficacy
																																													IB70	2	Nervous system	efficacy
																																													IB70	2	Nervous system	efficacy
																																													IB72	1b	Anti-neoplastic & immune-modulating agents	efficacy
																																													IB72	1b	Anti-neoplastic & immune-modulating agents	efficacy
																																													IB72	1b	Anti-neoplastic & immune-modulating agents	efficacy
																																													IB72	1b	Anti-neoplastic & immune-modulating agents	efficacy
																																													IB73	2	Anti-neoplastic & immune-modulating agents	efficacy
																																													IB73	2	Anti-neoplastic & immune-modulating agents	efficacy
																																													IB73	2	Anti-neoplastic & immune-modulating agents	efficacy
																																													IB73	2	Anti-neoplastic & immune-modulating agents	efficacy
																																													IB73	2	Anti-neoplastic & immune-modulating agents	efficacy
																																													IB75	1/2	Anti-neoplastic & immune-modulating agents	efficacy
																																													IB75	1/2	Anti-neoplastic & immune-modulating agents	efficacy
																																													IB75	1/2	Anti-neoplastic & immune-modulating agents	efficacy
																																													IB75	1/2	Anti-neoplastic & immune-modulating agents	efficacy
																																													IB75	1/2	Anti-neoplastic & immune-modulating agents	efficacy
																																													IB76	2	Anti-neoplastic & immune-modulating agents	efficacy
																																													IB76	2	Anti-neoplastic & immune-modulating agents	efficacy
																																													IB76	2	Anti-neoplastic & immune-modulating agents	efficacy
																																													IB76	2	Anti-neoplastic & immune-modulating agents	efficacy
																																													IB76	2	Anti-neoplastic & immune-modulating agents	efficacy
																																													IB76	2	Anti-neoplastic & immune-modulating agents	efficacy
																																													IB77	2	Anti-neoplastic & immune-modulating agents	efficacy
																																													IB77	2	Anti-neoplastic & immune-modulating agents	efficacy
																																													IB77	2	Anti-neoplastic & immune-modulating agents	efficacy
																																													IB77	2	Anti-neoplastic & immune-modulating agents	efficacy
																																													IB77	2	Anti-neoplastic & immune-modulating agents	efficacy
																																													IB77	2	Anti-neoplastic & immune-modulating agents	efficacy
																																													IB77	2	Anti-neoplastic & immune-modulating agents	efficacy
																																													IB77	2	Anti-neoplastic & immune-modulating agents	efficacy
																																													IB77	2	Anti-neoplastic & immune-modulating agents	efficacy
																																													IB77	2	Anti-neoplastic & immune-modulating agents	efficacy
																																													IB77	2	Anti-neoplastic & immune-modulating agents	efficacy
																																													IB77	2	Anti-neoplastic & immune-modulating agents	efficacy
																																													IB77	2	Anti-neoplastic & immune-modulating agents	efficacy
																																													IB77	2	Anti-neoplastic & immune-modulating agents	efficacy
																																													IB77	2	Anti-neoplastic & immune-modulating agents	efficacy
																																													IB77	2	Anti-neoplastic & immune-modulating agents	efficacy
																																													IB77	2	Anti-neoplastic & immune-modulating agents	efficacy
																																													IB77	2	Anti-neoplastic & immune-modulating agents	efficacy
																																													IB77	2	Anti-neoplastic & immune-modulating agents	efficacy
																																													IB77	2	Anti-neoplastic & immune-modulating agents	efficacy
																																													IB77	2	Anti-neoplastic & immune-modulating agents	efficacy
																																													IB77	2	Anti-neoplastic & immune-modulating agents	efficacy
																																													IB77	2	Anti-neoplastic & immune-modulating agents	efficacy
																																													IB79	2	Blood & blood forming organs	efficacy
																																													IB79	2	Blood & blood forming organs	efficacy
																																													IB79	2	Blood & blood forming organs	efficacy
																																													IB80	2	Anti-neoplastic & immune-modulating agents	efficacy
																																													IB80	2	Anti-neoplastic & immune-modulating agents	efficacy
																																													IB80	2	Anti-neoplastic & immune-modulating agents	efficacy
																																													IB80	2	Anti-neoplastic & immune-modulating agents	efficacy
																																													IB80	2	Anti-neoplastic & immune-modulating agents	efficacy
																																													IB80	2	Anti-neoplastic & immune-modulating agents	efficacy
																																													IB80	2	Anti-neoplastic & immune-modulating agents	efficacy
																																													IB80	2	Anti-neoplastic & immune-modulating agents	efficacy
																																													IB80	2	Anti-neoplastic & immune-modulating agents	efficacy
																																													IB80	2	Anti-neoplastic & immune-modulating agents	efficacy
																																													IB80	2	Anti-neoplastic & immune-modulating agents	efficacy
																																													IB80	2	Anti-neoplastic & immune-modulating agents	efficacy
																																													IB82	2	Anti-neoplastic & immune-modulating agents	efficacy
																																													IB84	2	Anti-neoplastic & immune-modulating agents	efficacy
																																													IB84	2	Anti-neoplastic & immune-modulating agents	efficacy
																																													IB84	2	Anti-neoplastic & immune-modulating agents	efficacy
																																													IB84	2	Anti-neoplastic & immune-modulating agents	efficacy
																																													IB84	2	Anti-neoplastic & immune-modulating agents	efficacy
																																													IB84	2	Anti-neoplastic & immune-modulating agents	efficacy
																																													IB84	2	Anti-neoplastic & immune-modulating agents	efficacy
																																													IB84	2	Anti-neoplastic & immune-modulating agents	efficacy
																																													IB84	2	Anti-neoplastic & immune-modulating agents	efficacy
																																													IB84	2	Anti-neoplastic & immune-modulating agents	efficacy
																																													IB84	2	Anti-neoplastic & immune-modulating agents	efficacy
																																													IB84	2	Anti-neoplastic & immune-modulating agents	efficacy
																																													IB84	2	Anti-neoplastic & immune-modulating agents	efficacy
																																													IB85	2	Anti-neoplastic & immune-modulating agents	efficacy
																																													IB85	2	Anti-neoplastic & immune-modulating agents	efficacy
																																													IB85	2	Anti-neoplastic & immune-modulating agents	efficacy
																																													IB85	2	Anti-neoplastic & immune-modulating agents	efficacy
																																													IB85	2	Anti-neoplastic & immune-modulating agents	efficacy
																																													IB85	2	Anti-neoplastic & immune-modulating agents	efficacy
																																													IB85	2	Anti-neoplastic & immune-modulating agents	efficacy
																																													IB85	2	Anti-neoplastic & immune-modulating agents	efficacy
																																													IB85	2	Anti-neoplastic & immune-modulating agents	efficacy
																																													IB85	2	Anti-neoplastic & immune-modulating agents	efficacy
																																													IB85	2	Anti-neoplastic & immune-modulating agents	efficacy
																																													IB85	2	Anti-neoplastic & immune-modulating agents	efficacy
																																													IB86	2	Alimentary tract & metabolism	efficacy
																																													IB86	2	Alimentary tract & metabolism	efficacy
																																													IB86	2	Alimentary tract & metabolism	efficacy
																																													IB86	2	Alimentary tract & metabolism	efficacy
																																													IB86	2	Alimentary tract & metabolism	efficacy
																																													IB87	2	Anti-neoplastic & immune-modulating agents	efficacy
																																													IB87	2	Anti-neoplastic & immune-modulating agents	efficacy
																																													IB87	2	Anti-neoplastic & immune-modulating agents	efficacy
																																													IB87	2	Anti-neoplastic & immune-modulating agents	efficacy
																																													IB87	2	Anti-neoplastic & immune-modulating agents	efficacy
																																													IB87	2	Anti-neoplastic & immune-modulating agents	efficacy
																																													IB87	2	Anti-neoplastic & immune-modulating agents	efficacy
																																													IB87	2	Anti-neoplastic & immune-modulating agents	efficacy
																																													IB87	2	Anti-neoplastic & immune-modulating agents	efficacy
																																													IB87	2	Anti-neoplastic & immune-modulating agents	efficacy
																																													IB87	2	Anti-neoplastic & immune-modulating agents	efficacy
																																													IB87	2	Anti-neoplastic & immune-modulating agents	efficacy
																																													IB87	2	Anti-neoplastic & immune-modulating agents	efficacy
																																													IB87	2	Anti-neoplastic & immune-modulating agents	efficacy
																																													IB87	2	Anti-neoplastic & immune-modulating agents	efficacy
																																													IB87	2	Anti-neoplastic & immune-modulating agents	efficacy
																																													IB87	2	Anti-neoplastic & immune-modulating agents	efficacy
																																													IB87	2	Anti-neoplastic & immune-modulating agents	efficacy
																																													IB87	2	Anti-neoplastic & immune-modulating agents	efficacy
																																													IB88	2	Anti-neoplastic & immune-modulating agents	efficacy
																																													IB88	2	Anti-neoplastic & immune-modulating agents	efficacy
																																													IB88	2	Anti-neoplastic & immune-modulating agents	efficacy
																																													IB88	2	Anti-neoplastic & immune-modulating agents	efficacy
																																													IB88	2	Anti-neoplastic & immune-modulating agents	efficacy
																																													IB88	2	Anti-neoplastic & immune-modulating agents	efficacy
																																													IB88	2	Anti-neoplastic & immune-modulating agents	efficacy
																																													IB88	2	Anti-neoplastic & immune-modulating agents	efficacy
																																													IB88	2	Anti-neoplastic & immune-modulating agents	efficacy
																																													IB88	2	Anti-neoplastic & immune-modulating agents	efficacy
																																													IB89	2	Anti-neoplastic & immune-modulating agents	efficacy
																																													IB89	2	Anti-neoplastic & immune-modulating agents	efficacy
																																													IB89	2	Anti-neoplastic & immune-modulating agents	efficacy
																																													IB89	2	Anti-neoplastic & immune-modulating agents	efficacy
																																													IB89	2	Anti-neoplastic & immune-modulating agents	efficacy
																																													IB89	2	Anti-neoplastic & immune-modulating agents	efficacy
																																													IB89	2	Anti-neoplastic & immune-modulating agents	efficacy
																																													IB89	2	Anti-neoplastic & immune-modulating agents	efficacy
																																													IB89	2	Anti-neoplastic & immune-modulating agents	efficacy
																																													IB89	2	Anti-neoplastic & immune-modulating agents	efficacy
																																													IB89	2	Anti-neoplastic & immune-modulating agents	efficacy
																																													IB89	2	Anti-neoplastic & immune-modulating agents	efficacy
																																													IB89	2	Anti-neoplastic & immune-modulating agents	efficacy
																																													IB90	2	Blood & blood forming organs	efficacy
																																													IB90	2	Blood & blood forming organs	efficacy
																																													IB90	2	Blood & blood forming organs	efficacy
																																													IB91	2	Anti-neoplastic & immune-modulating agents	efficacy
																																													IB91	2	Anti-neoplastic & immune-modulating agents	efficacy
																																													IB91	2	Anti-neoplastic & immune-modulating agents	efficacy
																																													IB91	2	Anti-neoplastic & immune-modulating agents	efficacy
																																													IB91	2	Anti-neoplastic & immune-modulating agents	efficacy
																																													IB91	2	Anti-neoplastic & immune-modulating agents	efficacy
																																													IB92	1	Anti-infectives	efficacy
																																													IB92	1	Anti-infectives	efficacy
																																													IB92	1	Anti-infectives	efficacy
																																													IB92	1	Anti-infectives	efficacy
																																													IB92	1	Anti-infectives	efficacy
																																													IB92	1	Anti-infectives	efficacy
																																													IB92	1	Anti-infectives	efficacy
																																													IB92	1	Anti-infectives	efficacy
																																													IB92	1	Anti-infectives	efficacy
																																													IB92	1	Anti-infectives	efficacy
																																													IB92	1	Anti-infectives	efficacy
																																													IB94	2	Anti-neoplastic & immune-modulating agents	efficacy
																																													IB94	2	Anti-neoplastic & immune-modulating agents	efficacy
																																													IB94	2	Anti-neoplastic & immune-modulating agents	efficacy
																																													IB94	2	Anti-neoplastic & immune-modulating agents	efficacy
																																													IB94	2	Anti-neoplastic & immune-modulating agents	efficacy
																																													IB94	2	Anti-neoplastic & immune-modulating agents	efficacy
																																													IB94	2	Anti-neoplastic & immune-modulating agents	efficacy
																																													IB97	1b	Dermatologicals	efficacy
																																													IB97	1b	Dermatologicals	efficacy
																																													IB98	2b	Anti-neoplastic & immune-modulating agents	efficacy
																																													IB98	2b	Anti-neoplastic & immune-modulating agents	efficacy
																																													IB98	2b	Anti-neoplastic & immune-modulating agents	efficacy
																																													IB98	2b	Anti-neoplastic & immune-modulating agents	efficacy
																																													IB98	2b	Anti-neoplastic & immune-modulating agents	efficacy
																																													IB98	2b	Anti-neoplastic & immune-modulating agents	efficacy
																																													IB98	2b	Anti-neoplastic & immune-modulating agents	efficacy
																																													IB99	2	Anti-neoplastic & immune-modulating agents	efficacy
																																													IB99	2	Anti-neoplastic & immune-modulating agents	efficacy
																																													IB99	2	Anti-neoplastic & immune-modulating agents	efficacy
																																													IB99	2	Anti-neoplastic & immune-modulating agents	efficacy
																																													IB99	2	Anti-neoplastic & immune-modulating agents	efficacy
																																													IB99	2	Anti-neoplastic & immune-modulating agents	efficacy
																																													IB99	2	Anti-neoplastic & immune-modulating agents	efficacy
																																													IB99	2	Anti-neoplastic & immune-modulating agents	efficacy
																																													IB99	2	Anti-neoplastic & immune-modulating agents	efficacy
																																													IB99	2	Anti-neoplastic & immune-modulating agents	efficacy
																																													IB99	2	Anti-neoplastic & immune-modulating agents	efficacy
																																													IB102	1/2	Anti-neoplastic & immune-modulating agents	efficacy
																																													IB102	1/2	Anti-neoplastic & immune-modulating agents	efficacy
																																													IB102	1/2	Anti-neoplastic & immune-modulating agents	efficacy
																																													IB102	1/2	Anti-neoplastic & immune-modulating agents	efficacy
																																													IB102	1/2	Anti-neoplastic & immune-modulating agents	efficacy
																																													IB102	1/2	Anti-neoplastic & immune-modulating agents	efficacy
																																													IB102	1/2	Anti-neoplastic & immune-modulating agents	efficacy
																																													IB102	1/2	Anti-neoplastic & immune-modulating agents	efficacy
																																													IB102	1/2	Anti-neoplastic & immune-modulating agents	efficacy
																																													IB102	1/2	Anti-neoplastic & immune-modulating agents	efficacy
																																													IB102	1/2	Anti-neoplastic & immune-modulating agents	efficacy
																																													IB102	1/2	Anti-neoplastic & immune-modulating agents	efficacy
																																													IB102	1/2	Anti-neoplastic & immune-modulating agents	efficacy
																																													IB103	1b/2b	Anti-neoplastic & immune-modulating agents	efficacy
																																													IB103	1b/2b	Anti-neoplastic & immune-modulating agents	efficacy
																																													IB103	1b/2b	Anti-neoplastic & immune-modulating agents	efficacy
																																													IB103	1b/2b	Anti-neoplastic & immune-modulating agents	efficacy
																																													IB103	1b/2b	Anti-neoplastic & immune-modulating agents	efficacy
																																													IB104	2a	Alimentary tract & metabolism	efficacy
																																													IB104	2a	Alimentary tract & metabolism	efficacy
																																													IB104	2a	Alimentary tract & metabolism	efficacy
																																													IB104	2a	Alimentary tract & metabolism	efficacy
																																													IB104	2a	Alimentary tract & metabolism	efficacy
																																													IB105	1/2	Anti-neoplastic & immune-modulating agents	efficacy
																																													IB105	1/2	Anti-neoplastic & immune-modulating agents	efficacy
																																													IB105	1/2	Anti-neoplastic & immune-modulating agents	efficacy
																																													IB105	1/2	Anti-neoplastic & immune-modulating agents	efficacy
																																													IB105	1/2	Anti-neoplastic & immune-modulating agents	efficacy
																																													IB105	1/2	Anti-neoplastic & immune-modulating agents	efficacy
																																													IB1	2		no efficacy
																																													IB16	2		no efficacy
																																													IB32	2		no efficacy
																																													IB33	2		no efficacy
																																													IB37	3		no efficacy
																																													IB38	3		no efficacy
																																													IB39	2		no efficacy
																																													IB41	2b		no efficacy
																																													IB45	2b		no efficacy
																																													IB47	2		no efficacy
																																													IB58	2b		no efficacy
																																													IB60	2a		no efficacy
																																													IB61	2b		no efficacy
																																													IB68	2b		no efficacy
																																													IB71	2		no efficacy
																																													IB74	-		no efficacy
																																													IB78	2b		no efficacy
																																													IB81	2		no efficacy
																																													IB83	2		no efficacy
																																													IB93	2b		no efficacy
																																													IB95	2		no efficacy
																																													IB96	2b		no efficacy
																																													IB101	2		no efficacy
																																													IB67	-		NOT IB document
																																													IB72	1b	Anti-neoplastic & immune-modulating agents	unclear
																																													IB100	2
																																													IB1a	1b	Anti-neoplastic & immune-modulating agents
																																													IB1a		Anti-neoplastic & immune-modulating agents
																																													IB1a		Anti-neoplastic & immune-modulating agents
																																													IB2a	2a	Rheumatology
																																													IB2a		Rheumatology
																																													IB2a		Rheumatology
																																													IB3a	2	Anti-neoplastic & immune-modulating agents
																																													IB4a	1	Anti-neoplastic & immune-modulating agents
																																													IB4a		Anti-neoplastic & immune-modulating agents
																																													IB6a	2a	Anti-neoplastic & immune-modulating agents
																																													IB5a	2a	Cardiovascular
																																													IB5a		Cardiovascular
																																													IB5a		Cardiovascular
																																													IB5a		Cardiovascular
																																													IB5a		Cardiovascular
																																													IB1b	2a	Rheumatology
																																													IB2b	1	Nervous system
																																													IB2b		Nervous system
																																													IB2b		Nervous system
																																													IB3b	1/2	Anti-neoplastic & immune-modulating agents
																																													IB3b		Anti-neoplastic & immune-modulating agents
																																													IB3b		Anti-neoplastic & immune-modulating agents
																																													IB3b		Anti-neoplastic & immune-modulating agents
																																													IB3b		Anti-neoplastic & immune-modulating agents
																																													IB4b	1	Anti-neoplastic & immune-modulating agents
																																													IB4b		Anti-neoplastic & immune-modulating agents
																																													IB4b		Anti-neoplastic & immune-modulating agents
																																													IB4b		Anti-neoplastic & immune-modulating agents
																																													IB4b		Anti-neoplastic & immune-modulating agents
																																													IB4b		Anti-neoplastic & immune-modulating agents
																																													IB4b		Anti-neoplastic & immune-modulating agents
																																													IB4b		Anti-neoplastic & immune-modulating agents
																																													IB5b	2a	Blood product & biotech
																																													IB5b		Blood product & biotech
																																													IB5b		Blood product & biotech
																																													IB5b		Blood product & biotech
																																													IB6b	1/2	Alimentary tract & metabolism
																																													IB6b		Alimentary tract & metabolism
																																													IB6b		Alimentary tract & metabolism
																																													IB6b		Alimentary tract & metabolism

## Sheet: peer-reviewed publications pub
Please note: Some rows in this table might have been deleted due to confidentiality reasons!
Additional info in publication: yes=green, no= red, discrepant=yellow		Item	Phase	Therapeutic area	Type of study	Sample size			Randomisation		Baseline characterization		Blinded assessment			Exclusion of data from analysis		Controls		Model choice				Outcome choice		Dose reponse (RATE ON IB LEVEL)		Age matched to patients (RATE ON IB LEVEL)		Mechanistic evidence (RATE ON IB LEVEL)	Replication of experiment (RATE ON IB LEVEL)		Replication in different model (RATE ON IB LEVEL)	Replication in different species (RATE ON IB LEVEL)		Citation of references		Reporting on direction of results					Additional information?						0.9125
		Research questions			Determine whether experiment listed in an efficacy study, Yes, no or unclear	Is sample size reported, Yes or no?	If yes, how many?	If yes, is sample size calculation reported, Yes or no?	Is randomisation reported, Yes or no?	If yes, describe the method used to generate the randomization sequence.?	Is baseline characterization reported, Yes or no?	If yes, what type?	Is blinded assessment for treatment allocation reported, Yes or no?	Is blinded assessment for outcome assessment reported, Yes or no?	If yes, when?	Is exclusion of data reported, Yes or no?	If yes, justification?	Is control group reported, Yes or no?	If yes, what type of control?	Is the species of animal reported?	If yes, what species?	Is the type of model reported?	Is the specifications of model reported?	Is the outcome choice reported, Yes or no?	If yes, is the metric or time-course or both reported?	Is dose response reported? Yes or no?	If yes, is positive reponse reported, Yes or no?	Is the age of animals reported, Yes or no?	If yes, is it matched to patients?	Yes or no?	Is there replication of experiment, Yes or no?	If no, is there other similar study?	Is there replication in different model, Yes or no?	Is there replication in different species, Yes or no?	If yes, species type?	Is there references reported, Yes or no?	If yes, what type of references?	Is effect size reported? Yes or no? (Step 1)	Is significant value reported? Yes or no? (Step 2)	Was the investigation positive, inconclusive or negative?	Extracted text example for negative findings	Reporting on effect other than with statistics/effect size/values: text examples (Step 3)	comments		Numbers of Ibs checked	%	Numbers of PCES checked	%	80
PCES	IB	Coding criteria			■ In cases where drug are tested for efficacy in their respective therapeutic indications, complete experiment level and IB level extraction. DO NOT PERFORM AN EXTRACTION for non-efficacy studies	■ Does the experiment report sample sizes for all extractable groups? ■ Is information provided on the number of animal per treatment group or total number of animal for the whole experiment?	n = ?	■ Has a power calculation been performed a priori to determine sample size? ■ Select no if there are no explicit statements about sample size determination.	■ Were animals randomly assigned to treatment? ■ Select unclear if there are no explicit statements about allocation.	Group designation, Cage randomization, Permanent designation, Randomization to treatment	■ Was the emergence of confounding physiological variables monitored and addressed (e.g. blood pressure, body temperature)? ■ Were the groups similar at baseline or were they adjusted for confounders in the analysis? ■ Was the distribution of relevant baseline characteristics balanced for the intervention and control groups? ■ If relevant, did the investigators adequately adjust for unequal distr…	Sex, age, immune status, weight, microbial status of the animal	■ Was treatment allocation concealed from the investigators during the experiment? ■ Select no if there are no explicit statements about blinding to treatment allocation.	■ Were investigators blinded to treatment allocation during outcome assessment? ■ Select no if there are no explicit statements about blinding to outcome assessment.		■ Do studies explain the flow of animals from inclusion through to analysis? ■ Has every animal been accounted for, from entry into experiment through treatment, outcome assessment, sacri ce and analysis?	Animal death	■ Were appropriate controls used in all in vivo experiments (e.g. positive, negative)?	Positive control, negative control, sham, comparator arm	Mouse, rat, dog, monkey, etc.		Induced or Experimental, spontaneous (xenograft, orthotopic), transgenic, type of disease	Tumor size, etc.	Endpoints, type of measurement (survival, tumor shrinkage, etc), time-course of measurement, mean survival		■ Was there a demonstration of dose-response relationship of the adverse effect? ■ Was there a time course (e.g., onset and duration of response) of the adverse effect? ■ Was the doses eliciting the adverse effect compared to the doses eliciting the primary pharmacodynamic effect in the test species or the proposed therapeutic effect in humans? ■ Minimum of 3 different doses		■ Is age of animals mentioned?	■ Check inclusion criteria of patients		■ Is it the same model? ■ Is it the same drug? ■ Is it measuring the same outcome?		■ Whether efficacy studies were replicated in more than one model. ■ Is it the same species?	■ Whether efficacy studies were replicated in more than one species.		■ If there is internal study number, citation, … then it is a yes.	Peer-reviewed, in house data		■ Is there a p-value reported in the figure description or in the experiment results?	■ If p value significant (typically ≤ 0.05), then it is positiv.e					0	#VALUE!	44	#VALUE!	73
45	IB7			Blood product & biotech	efficacy	no	-	na	no	-	yes	nude, female	no	no	-	no	-	yes	negative	yes	mouse	yes	yes	yes	both	yes	yes	no	-	yes	no	yes	yes	no	-	yes	peer revieweded	yes	no	positive									0
63	IB13			Anti-neoplastic & immune-modulating agents	efficacy	yes	4-7 mice per group	no	no	-	no	-	no	no	-	yes	yes	yes	Negative, positive	yes	mouse	yes	yes	yes	metric	no	-	yes	yes	yes	no	no	yes	no	-	yes	Peer-reviewed	yes	yes	positive									1
64	IB13			Anti-neoplastic & immune-modulating agents	efficacy	yes	6	no	no	-	no	-	no	no	-	yes	yes	yes	Negative, positive	yes	mouse	yes	yes	yes	both											yes	Peer-reviewed	yes	yes	positive									1
65	IB13			Anti-neoplastic & immune-modulating agents	efficacy	yes	8-10 per group	no	yes		no	-	no	no	-	no	-	yes	negative	yes	mouse	yes	no	yes	metric											yes	Peer-reviewed	yes	yes	positive									1
66	IB13			Anti-neoplastic & immune-modulating agents	efficacy	yes	7 per group	no	yes	Mice bearing successfully engrafted tumors were randomly distributed into two groups and treated with either cabozantinib (n = 7; XL184; Exelixis, South San Francisco, CA) or vehicle	yes	sex, age, housing, diet	no	no	-	no	-	yes	negative	yes	mouse	yes	yes	yes	metric											yes	Peer-reviewed	yes	yes	positive									1
101	IB14			Anti-neoplastic & immune-modulating agents	efficacy	yes	5-8 per group	no	yes	random order of treatment	yes	sex, weight	no	no	-	no	-	yes	negative	yes	rat	yes	yes	yes	both	no	-	no	-	yes	no	no	yes	no	-	yes	peer revieweded	yes	yes	positive									1
102	IB14			Anti-neoplastic & immune-modulating agents	efficacy	yes	4-8 per group	no	yes	randomisation to treatment	yes	weight, sex	no	no	-	no	-	yes	negative	yes	rat	yes	yes	yes	both											yes	peer revieweded	yes	yes	positive									1
104	IB15			Anti-neoplastic & immune-modulating agents	efficacy	yes	6-7 per group	no	no	-	no	-	no	no	-	yes	yes (tumor-free death, thymoma)	yes	negative	yes	mouse	yes	yes	yes	both	yes	yes	yes	no	yes	yes	yes	yes	yes	rat, mice	yes	peer revieweded	yes	yes	positive									1
105	IB15			Anti-neoplastic & immune-modulating agents	efficacy	yes	6 per group	-	no	-	no	-	no	no	-	no	-	yes	negative	yes	mouse	yes	yes	yes	both											yes	peer revieweded	yes	yes	positive									1
107	IB15			Anti-neoplastic & immune-modulating agents	efficacy	yes	30	-	yes	treatment assignment	yes	sex, age	no	no	-	no	-	yes	Negative, positive	yes	mouse	yes	yes	yes	both											yes	peer revieweded	no	no	positive									1
108	IB15			Anti-neoplastic & immune-modulating agents	efficacy	yes	30	-	yes	treatment assignment	yes	sex, age	no	no	-	no	-	yes	Negative, positive	yes	mouse	yes	yes	yes	both											yes	peer revieweded	no	no	positive									1
109	IB15			Anti-neoplastic & immune-modulating agents	efficacy	no	-	-	no	-	no	-	no	no	-	no	-	yes	Positive, negative control	yes	mouse	yes	no	yes	both											yes	peer revieweded	no	no	positive									0
110	IB15			Anti-neoplastic & immune-modulating agents	efficacy	yes	6+2 per time point	no	no	-	yes	sex, age, weight	no	no	-	no	-	yes	Postive control, negative control	yes	mouse	yes	yes	yes	both											yes	peer revieweded	no	no	positive									1
111	IB15			Anti-neoplastic & immune-modulating agents	efficacy	yes	21	no	no	-	yes	sex, age	no	no	-	no	-	yes	Positive, negative control	yes	mouse	yes	yes	yes	both											yes	peer revieweded	no	yes	positive									1
112	IB15			Anti-neoplastic & immune-modulating agents	efficacy	yes	21	no	no	-	yes	sex, age	no	no	-	no	-	yes	Positive, negative control	yes	mouse	yes	yes	yes	both											yes	peer revieweded	no	no	positive									1
113	IB15			Anti-neoplastic & immune-modulating agents	efficacy	yes	5 per group	no	no	-	yes	sex, age	no	no	-	no	-	yes	negative	yes	mouse	yes	yes	yes	both											yes	peer revieweded	no	yes	positive									1
114	IB15			Anti-neoplastic & immune-modulating agents	efficacy	yes	5 per group	no	no	-	yes	sex, bodyweight	no	no	-	no	-	yes	negative	yes	mouse	yes	yes	yes	both											yes	peer revieweded	yes	yes	positive									1
115	IB15			Anti-neoplastic & immune-modulating agents	efficacy	yes	4-5 per group	no	no	-	yes	sex, female	no	yes	blinded assessment of histology	no	-	yes	negative	yes	mouse	yes	yes	yes	both											yes	peer revieweded	no	yes	positive									1
116	IB15			Anti-neoplastic & immune-modulating agents	efficacy	yes	5 per group	no	no	-	no	-	no	no	-	yes	Animal death	yes	Negative, positive	yes	mouse	yes	yes	yes	both											yes	peer revieweded	no	yes	positive									1
117	IB15			Anti-neoplastic & immune-modulating agents	efficacy	yes	4-12 per group	no	no	-	yes	sex, age	no	no	-	no	-	yes	negative	yes	rat	yes	yes	yes	metric											yes	peer revieweded	yes	yes	positive									1
118	IB15			Anti-neoplastic & immune-modulating agents	efficacy	yes	5-15 per group	-	no	-	yes	sex, age	no	no	-	no	-	yes	Postive, neagtive control	yes	rat	yes	yes	yes	both											yes	peer revieweded	no	yes	positive									1
206	IB23			Blood product & biotech	efficacy	yes	8 per group	no	no	-	yes	sex, age	no	no	-	no	-	yes	negative	yes	mouse	yes	yes	yes	both	yes	yes	yes	no	no	yes	-	yes	yes	mice, dogs	yes	peer revieweded	yes	yes	positive									1
209	IB23			Blood product & biotech	efficacy	yes	20	no	no	-	yes	age	no	no	-	no	-	yes	negative and positive	yes	mouse	yes	yes	yes	both											yes	peer revieweded	yes	yes	positive									1
227	IB23			Blood product & biotech	efficacy	yes	17	no	no	-	yes	age, sex, weight, tumor type	no	no	-	no	-	no	-	yes	dogs	yes	yes	yes	both											yes	peer revieweded	yes	yes	positive									1
257	IB28			Respiratory system	efficacy	yes	7-9 per group	no	yes	-	yes	sex, weight	no	no	-	no	-	yes	negative	yes	rat	yes	yes	yes	metric	yes	yes	no	-	yes	yes	-	yes	yes	mice, rats, dogs	yes	peer revieweded	no	yes	positive									1
310	IB40			Anti-neoplastic & immune-modulating agents	efficacy	yes	6 per group; 4 groups	no	no	-	yes	sex, age	no	no	-	yes	yes	yes	negative	yes	mouse	yes	yes	yes	both	no	-	yes	no	yes	yes	-	yes	no	-	yes	peer reviewed	no	yes	positive									1
315	IB40			Anti-neoplastic & immune-modulating agents	efficacy	yes	4-9 per group	-	yes	no	yes	sex, age	no	no	-	no	-	yes	Positive, Negative	yes	mice	yes	yes	yes	both											yes	peer reviewed	no	yes	positive									1
336	IB48			Anti-infectives	efficacy	yes	4	no	no	-	yes	age	no	no	-	no	-	yes	negative	yes	mouse	yes	yes	yes	metric	yes	yes	yes	no	yes	yes	-	yes	no	-	yes	peer reviewed	no	no	positive									1
344	IB48			Anti-infectives	efficacy	yes	2-6 per group	no	no	-	yes	age	no	no	-	no	-	yes	positive	yes	mouse	yes	yes	yes	metric											yes	peer reviewed	no	yes	positive									1
401	IB55			Allergy & Immunology	efficacy	yes	10-14 per group	no	yes	group randomization, crossover design	yes	sex	no	no	-	no	-	yes	negative	yes	guinea pigs	yes	yes	yes	both	yes	yes	no	-	no	no	allergic and inflamation models	yes	yes	mice, rat, guinea pigs	yes	peer reviewed	yes	yes	positive									1
408	IB59			Anti-infectives	efficacy	yes	12	no	no	-	yes	weight	no	no		no	-	yes	negative	yes	hamster	yes	yes	yes	metric	no	-	no	-	no	no	-	yes	no	-	yes	peer reviewed	yes	yes	positive									1
410	IB59			Anti-infectives	efficacy	yes	5 per group	no	no	-	yes	weight	no	no		yes	yes	yes	negative	yes	hamster	yes	yes	yes	metric											yes	peer reviewed	yes	yes	positive									1
412	IB59			Anti-infectives	efficacy	yes	83 (2-5 per group	no	no	-	yes	weight	no	no		no	-	yes	negative	yes	hamster	yes	yes	yes	metric											yes	peer reviewed	yes	no	positive									1
424	IB63			Anti-infectives	efficacy	yes	3 per group	no	no	-	no	-	no	no	-	no	-	yes	positive	yes	mouse	yes	yes	yes	both	yes	yes	yes	no	yes	no	-	yes	no	-	yes	peer reviewed	yes	no	positive									1
425	IB63			Anti-infectives	efficacy	yes	3 per group	no	no	-	no	-	no	no	-	no	-	yes	positive	yes	mouse	yes	yes	yes	both											yes	peer reviewed	yes	no	positive									1
428	IB63			Anti-infectives	efficacy	yes	5-9 per group	no	no	-	yes	sex, age	no	no	-	no	-	yes	negative	yes	mouse	yes	no	yes	metric											yes	peer reviewed	no	yes	positive									1
429	IB63			Anti-infectives	efficacy	yes	3-7 per group	no	no	-	yes	sex, age	no	no	-	no	-	yes	negative	yes	mouse	yes	no	yes	metric											yes	peer reviewed	no	yes	positive									1
443	IB66			Anti-neoplastic & immune-modulating agents	efficacy	yes	8-10 animals per group		no	-	yes	sex	no	no	-	no	-	yes	untreated?	yes	mouse	yes	yes	yes	metric											yes	peer reviewed	yes	yes	positive									1
445	IB66			Anti-neoplastic & immune-modulating agents	efficacy	yes	192 (6-10 per group)	no	no	-	yes	weight	no	no	-	no	-	yes	negative	yes	mouse	yes	yes	yes	time-course	yes	yes	yes	no	yes	no	-	no	yes	-	yes	peer reviewed	no	no	positive									1
446	IB66			Anti-neoplastic & immune-modulating agents	efficacy	yes	8-10 per group	no	no	-	no	-	no	no	-	no	-	yes	negative	yes	mouse	yes	yes	yes	both											yes	peer reviewed	no	no	positive									1
468	IB72			Anti-neoplastic & immune-modulating agents	unclear	yes	8-11 per group	no	no	-	yes	age	no	no	-	no	-	yes	negative	yes	mouse	yes	yes	yes	both	no	-	yes	no	yes	no	-	yes	no	-	yes	peer reviewed	yes	yes	positive									1
499	IB77			Anti-neoplastic & immune-modulating agents	efficacy	yes	6 per group	no	yes	no	yes	age, weight	no	no	-	no	-	yes	negative	yes	hamster	yes	yes	yes	both	yes	yes	yes	no	yes	yes	-	yes	yes	rat, hamster, mouse	yes	peer reviewed	no	yes	positive									1
501	IB77			Anti-neoplastic & immune-modulating agents	efficacy	no	-	-	no	-	yes	age	no	no	-	no	-	yes	negative	yes	mouse	yes	yes	yes	metric											yes	peer reviewed	yes	yes	positive									0
504	IB77			Anti-neoplastic & immune-modulating agents	efficacy	yes	6-10 per group	no	no	-	yes	sex, age	no	no	-	no	-	yes	positive, negative	yes	mouse	yes	yes	yes	both											yes	peer reviewed	no	yes	positive									1
506	IB77			Anti-neoplastic & immune-modulating agents	efficacy	yes	6 per group	no	no	-	no	-	no	no	-	no	-	yes	negative	yes	mouse	yes	no	yes	both											yes	peer reviewed	no	yes	positive									1
508	IB77			Anti-neoplastic & immune-modulating agents	efficacy	yes	31	no	no	-	no	-	no	no	-	no	-	yes	negative	yes	rat	yes	yes	yes	both											yes	peer reviewed	no	yes	positive									1
509	IB77			Anti-neoplastic & immune-modulating agents	efficacy	yes	28	no	yes	no	yes	sex, age	no	no	-	no	-	yes	negative	yes	mouse	yes	yes	yes	metric											yes	peer reviewed	yes	yes	positive									1
516	IB80			Anti-neoplastic & immune-modulating agents	efficacy	yes	10 per group	no	no	-	yes	age, sex	no	no	-	no	-	yes	negative	yes	mouse	yes	yes	yes	metric	yes	yes	yes	no	yes	no	-	yes	no	-	yes	peer reviewed	yes	yes	positive									1
517	IB80			Anti-neoplastic & immune-modulating agents	efficacy	yes	10 per group	no	no	-	yes	age, sex	no	no	-	no	-	yes	negative	yes	mouse	yes	yes	yes	metric											yes	peer reviewed	yes	yes	positive									1
518	IB80			Anti-neoplastic & immune-modulating agents	efficacy	yes	10 per group	no	no	-	yes	age, sex	no	no	-	no	-	yes	negative	yes	mouse	yes	yes	yes	metric											yes	peer reviewed	yes	yes	positive									1
519	IB80			Anti-neoplastic & immune-modulating agents	efficacy	yes	5 for control and 7 for intervention	no	no	-	no	-	no	no	-	no	-	yes	negative	yes	mouse	yes	yes	yes	metric											yes	peer reviewed	no	no	positive									1
520	IB80			Anti-neoplastic & immune-modulating agents	efficacy	yes	6 per group, 4 groups	no	yes	no	yes	age, sex	no	no	-	no	-	yes	negative, the 2 combination drugs alone	yes	mouse	yes	yes	yes	both											yes	peer reviewed	yes	yes	positive									1
521	IB80			Anti-neoplastic & immune-modulating agents	efficacy	no	-		no	-	yes	sex, weight	no	no	-	no	-	yes	negative	yes	mouse	yes	yes	yes	both											yes	peer reviewed	yes	yes	positive									0
522	IB80			Anti-neoplastic & immune-modulating agents	efficacy	yes	9 for intervention, 6 for control	no	no	-	yes	sex, weight	no	no	-	no	-	yes	negative	yes	mouse	yes	yes	yes	both											yes	peer reviewed	yes	yes	positive									1
523	IB80			Anti-neoplastic & immune-modulating agents	efficacy	yes	11 for intervention, 5+5 for control	no	no	-	yes	sex, weight	no	no	-	no	-	yes	negative	yes	mouse	yes	yes	yes	both											yes	peer reviewed	no	no	positive									1
524	IB80			Anti-neoplastic & immune-modulating agents	efficacy	no	-		no	-	yes	sex, weight	no	no	-	no	-	yes	negative	yes	mouse	yes	yes	yes	both											yes	peer reviewed	yes	yes	positive									0
525	IB80			Anti-neoplastic & immune-modulating agents	efficacy	yes	4 intervention groups (n=4-6) and 4 control groups (n= 4-7)	no	no	-	no	-	no	no	-	no	-	yes	negative	yes	mouse	yes	yes	yes	both											yes	peer reviewed	yes	yes	inconclusive									1
526	IB80			Anti-neoplastic & immune-modulating agents	efficacy	yes	3 per group	no	no	-	no	-	no	no	-	no	-	yes	negative	yes	mouse	yes	yes	yes	metric											yes	peer reviewed	yes	yes	inconclusive									1
527	IB80			Anti-neoplastic & immune-modulating agents	efficacy	yes	3 per group	no	no	-	no	-	no	no	-	no	-	yes	negative	yes	mouse	yes	yes	yes	both											yes	peer reviewed	yes	yes	inconclusive									1
546	IB85			Anti-neoplastic & immune-modulating agents	efficacy	yes	control n=3 and intervention n=3	no	no	-	yes	sex	no	no	-	no	-	yes	negative	yes	mouse	yes	no	yes	both	no	-	no	-	yes	yes	-	yes	no	-	yes	peer reviewed	yes	no	positive									1
547	IB85			Anti-neoplastic & immune-modulating agents	efficacy	yes	5 per group	no	no	-	yes	sex, age	no	no	-	no	-	yes	negative	yes	mouse	yes	yes	yes	both											yes	peer reviewed	yes	yes	positive									1
548	IB85			Anti-neoplastic & immune-modulating agents	efficacy	yes	5-7 per group	no	yes	no	yes	sex, weight	no	no	-	no	-	yes	negative	yes	mouse	yes	yes	yes	both											yes	peer reviewed	yes	yes	positive									1
549	IB85			Anti-neoplastic & immune-modulating agents	efficacy	yes	at least 7 per group	no	no	-	yes	sex, age	no	no	-	yes	no	no	negative	yes	mouse	yes	yes	yes	both											yes	peer reviewed	yes	yes	positive									1
550	IB85			Anti-neoplastic & immune-modulating agents	efficacy	yes	6 per group	no	yes	no	yes	sex, age	no	no	-	no	-	yes	negative	yes	mouse	yes	yes	yes	both											yes	peer reviewed	yes	yes	positive									1
590	IB89			Anti-neoplastic & immune-modulating agents	efficacy	yes	7-15 per group	no	yes	-	yes	sex	no	no	-	no	-	yes	negative	yes	mouse	yes	yes	yes	both	yes	yes	yes	no	yes	no	-	yes	no	-	yes	peer reviewed	yes	yes	positive									1
591	IB89			Anti-neoplastic & immune-modulating agents	efficacy	yes	7-15 per group	no	yes	-	yes	sex	no	no	-	no	-	yes	negative	yes	mouse	yes	yes	yes	both											yes	peer reviewed	yes	yes	positive									1
592	IB89			Anti-neoplastic & immune-modulating agents	efficacy	yes	6-12 per group	no	yes	-	yes	sex, age, body weight	no	yes	-	no	-	yes	negative	yes	mouse	yes	yes	yes	both											yes	peer reviewed	no	yes	positive									1
593	IB89			Anti-neoplastic & immune-modulating agents	efficacy	no	-	-	yes	-	yes	sex, age	no	no	-	yes	yes	yes	negative	yes	mouse	yes	yes	yes	both											yes	peer reviewed	yes	yes	positive									0
594	IB89			Anti-neoplastic & immune-modulating agents	efficacy	yes	5-10 per group	no	yes	no	yes	sex, age	no	no	-	no	-	yes	negative	yes	mice	yes	yes	yes	both											yes	peer reviewed	yes	no	positive									1
597	IB89			Anti-neoplastic & immune-modulating agents	efficacy	yes	10 per group	-	no	-	yes	age, sex	no	no	-	yes	yes	yes	negative	yes	mice	yes	yes	yes	both											yes	peer reviewed	no	no	positive									1
598	IB89			Anti-neoplastic & immune-modulating agents	efficacy	yes	7 per group	-	yes	"restricted randomization"	yes	age, sex	no	no	-	no	-	yes	negative	yes	mice	yes	yes	yes	both											yes	peer reviewed	yes	yes	positive									1
620	IB92			Anti-infectives	efficacy	yes	2-6 per group	-	no	-	yes	age	no	no	-	no	-	yes	positive	yes	mouse	yes	yes	yes	both	yes	yes	yes	no	yes	yes	-	yes	yes	-	yes	peer reviewed	no	yes	positive									1
635	IB98			Anti-neoplastic & immune-modulating agents	efficacy	yes	5-15 per group	no	no	-	yes	sex, age	no	no	-	no	-	yes	negative	yes	mouse	yes	yes	yes	both	no	-	yes	no	no	no	-	yes	yes	-	yes	peer reviewed	no	yes	positive									1
637	IB98			Anti-neoplastic & immune-modulating agents	efficacy	yes	6 per group	-	yes	no	yes	sex, age	no	no	-	no	-	yes	negative	yes	mouse	yes	yes	yes	metric											yes	peer reviewed	yes	yes	positive									1
639	IB98			Anti-neoplastic & immune-modulating agents	efficacy	yes	12	no	no	-	no		no	no	-	no	-	yes	negative	yes	rat	yes	yes	yes	time-course											yes	peer reviewed	no	yes	positive									1
640	IB98			Anti-neoplastic & immune-modulating agents	efficacy	yes	10 per group	no	no	-	yes	sex, age	no	yes	-	no	-	yes	negative	yes	mouse	yes	yes	yes	both											yes	peer reviewed	yes	yes	positive									1
641	IB98			Anti-neoplastic & immune-modulating agents	efficacy	yes	48	no	yes	no	yes	sex	no	yes	-	yes	yes	yes	negative	yes	mouse	yes	yes	yes	both											yes	peer reviewed	no	yes	positive									1
655	IB102			Anti-neoplastic & immune-modulating agents	efficacy	no	-	-	no	-	no		no	no	-	no	-	yes	negative	yes	mouse	yes	yes	yes	metric	yes	yes	yes	no	no	no	yes	yes	no	-	yes	peer reviewed	yes	no	positive									0
656	IB102			Anti-neoplastic & immune-modulating agents	efficacy	yes	5 per group	no	no	-	yes	age, sex	no	no	-	no	-	yes	negative	yes	mouse	yes	yes	yes	both											yes	peer reviewed	yes	yes	positive									1
667	IB102			Anti-neoplastic & immune-modulating agents	efficacy	yes	30	no	no	-	no	-	no	no	-	yes	yes	yes	negative	yes	mouse	yes	yes	yes	metric											yes	peer reviewed	yes	no	positive									1
	21 Ibs	113 PCES
[truncated: 37 more columns]

## Sheet: peer-reviewed publications IB
Please note: Some rows in this table might have been deleted due to confidentiality reasons!
Additional info in publication: yes=green, no= red, discrepant=yellow		Item	Phase	Therapeutic area	Type of study	Sample size			Randomisation		Baseline characterization		Blinded assessment			Exclusion of data from analysis		Controls		Model choice				Outcome choice		Dose reponse (RATE ON IB LEVEL)		Age matched to patients (RATE ON IB LEVEL)		Mechanistic evidence (RATE ON IB LEVEL)	Replication of experiment (RATE ON IB LEVEL)		Replication in different model (RATE ON IB LEVEL)	Replication in different species (RATE ON IB LEVEL)		Citation of references		Reporting on direction of results					Additional information?						0.0875
		Research questions			Determine whether experiment listed in an efficacy study, Yes, no or unclear	Is sample size reported, Yes or no?	If yes, how many?	If yes, is sample size calculation reported, Yes or no?	Is randomisation reported, Yes or no?	If yes, describe the method used to generate the randomization sequence.?	Is baseline characterization reported, Yes or no?	If yes, what type?	Is blinded assessment for treatment allocation reported, Yes or no?	Is blinded assessment for outcome assessment reported, Yes or no?	If yes, when?	Is exclusion of data reported, Yes or no?	If yes, justification?	Is control group reported, Yes or no?	If yes, what type of control?	Is the species of animal reported?	If yes, what species?	Is the type of model reported?	Is the specifications of model reported?	Is the outcome choice reported, Yes or no?	If yes, is the metric or time-course or both reported?	Is dose response reported? Yes or no?	If yes, is positive reponse reported, Yes or no?	Is the age of animals reported, Yes or no?	If yes, is it matched to patients?	Yes or no?	Is there replication of experiment, Yes or no?	If no, is there other similar study?	Is there replication in different model, Yes or no?	Is there replication in different species, Yes or no?	If yes, species type?	Is there references reported, Yes or no?	If yes, what type of references?	Is effect size reported? Yes or no? (Step 1)	Is significant value reported? Yes or no? (Step 2)	Was the investigation positive, inconclusive or negative?	Extracted text example for negative findings	Reporting on effect other than with statistics/effect size/values: text examples (Step 3)	comments		Numbers of Ibs checked	%	Numbers of PCES checked	%	80
PCES	IB	Coding criteria			■ In cases where drug are tested for efficacy in their respective therapeutic indications, complete experiment level and IB level extraction. DO NOT PERFORM AN EXTRACTION for non-efficacy studies	■ Does the experiment report sample sizes for all extractable groups? ■ Is information provided on the number of animal per treatment group or total number of animal for the whole experiment?	n = ?	■ Has a power calculation been performed a priori to determine sample size? ■ Select no if there are no explicit statements about sample size determination.	■ Were animals randomly assigned to treatment? ■ Select unclear if there are no explicit statements about allocation.	Group designation, Cage randomization, Permanent designation, Randomization to treatment	■ Was the emergence of confounding physiological variables monitored and addressed (e.g. blood pressure, body temperature)? ■ Were the groups similar at baseline or were they adjusted for confounders in the analysis? ■ Was the distribution of relevant baseline characteristics balanced for the intervention and control groups? ■ If relevant, did the investigators adequately adjust for unequal distr…	Sex, age, immune status, weight, microbial status of the animal	■ Was treatment allocation concealed from the investigators during the experiment? ■ Select no if there are no explicit statements about blinding to treatment allocation.	■ Were investigators blinded to treatment allocation during outcome assessment? ■ Select no if there are no explicit statements about blinding to outcome assessment.		■ Do studies explain the flow of animals from inclusion through to analysis? ■ Has every animal been accounted for, from entry into experiment through treatment, outcome assessment, sacri ce and analysis?	Animal death	■ Were appropriate controls used in all in vivo experiments (e.g. positive, negative)?	Positive control, negative control, sham, comparator arm	Mouse, rat, dog, monkey, etc.		Induced or Experimental, spontaneous (xenograft, orthotopic), transgenic, type of disease	Tumor size, etc.	Endpoints, type of measurement (survival, tumor shrinkage, etc), time-course of measurement, mean survival		■ Was there a demonstration of dose-response relationship of the adverse effect? ■ Was there a time course (e.g., onset and duration of response) of the adverse effect? ■ Was the doses eliciting the adverse effect compared to the doses eliciting the primary pharmacodynamic effect in the test species or the proposed therapeutic effect in humans? ■ Minimum of 3 different doses		■ Is age of animals mentioned?	■ Check inclusion criteria of patients		■ Is it the same model? ■ Is it the same drug? ■ Is it measuring the same outcome?		■ Whether efficacy studies were replicated in more than one model. ■ Is it the same species?	■ Whether efficacy studies were replicated in more than one species.		■ If there is internal study number, citation, … then it is a yes.	Peer-reviewed, in house data		■ Is there a p-value reported in the figure description or in the experiment results?	■ If p value significant (typically ≤ 0.05), then it is positiv.e					0	#VALUE!	44	#VALUE!	7
45	IB7			Blood product & biotech	efficacy	no	-	na	no	-	yes	nude, female	no	no	-	no	-	no	-	yes	mouse	yes	no	no	-	yes	yes	no	-	yes	no	yes	yes	no	-	yes	peer revieweded	no	no	positive									0
63	IB13			Anti-neoplastic & immune-modulating agents	efficacy	no	-	no	no	-	no	-	no	no	-	yes	yes	yes	Negative, positive	yes	mouse	yes	no	yes	metric	no	-	yes	yes	yes	no	no	no	no	-	yes	Peer-reviewed	no	yes	positive									0
64	IB13			Anti-neoplastic & immune-modulating agents	efficacy	no	-	no	no	-	no	-	no	no	-	yes	yes	yes	Negative, positive	yes	mouse	yes	no	yes	both											yes	Peer-reviewed	no	yes	positive									0
65	IB13			Anti-neoplastic & immune-modulating agents	efficacy	no	-	no	no	-	no	-	no	no	-	no	-	yes	negative	yes	mouse	yes	no	yes	metric											yes	Peer-reviewed	no	no	positive									0
66	IB13			Anti-neoplastic & immune-modulating agents	efficacy	no	-	no	no	-	no	-	no	no	-	no	-	no	-	yes	mouse	yes	no	yes	metric											yes	Peer-reviewed	no	no	positive									0
101	IB14			Anti-neoplastic & immune-modulating agents	efficacy	no	-	no	no	-	no	-	no	no	-	no	-	no	-	yes	rat	yes	no	yes	both	no	-	no	-	yes	no	no	yes	no	-	yes	peer revieweded	no	no	positive									0
102	IB14			Anti-neoplastic & immune-modulating agents	efficacy	no	-	no	no	-	no	-	no	no	-	no	-	no	-	yes	rat	yes	no	yes	both											yes	peer revieweded	no	no	positive									0
104	IB15			Anti-neoplastic & immune-modulating agents	efficacy	no	-	no	no	-	no	-	no	no	-	no	-	yes	negative	yes	mouse	yes	yes	yes	both	yes	yes	no	-	yes	no	yes	yes	yes	rat, mice	yes	peer revieweded	no	no	positive									0
105	IB15			Anti-neoplastic & immune-modulating agents	efficacy	no	-	-	no	-	no	-	no	no	-	no	-	yes	negative	yes	mouse	yes	yes	yes	both											yes	peer revieweded	no	no	positive									0
107	IB15			Anti-neoplastic & immune-modulating agents	efficacy	no	-	-	no	-	no	-	no	no	-	no	-	yes	Negative, positive	yes	mouse	yes	no	yes	both											yes	peer revieweded	no	no	positive									0
108	IB15			Anti-neoplastic & immune-modulating agents	efficacy	no	-	-	no	-	no	-	no	no	-	no	-	yes	Negative, positive	yes	mouse	yes	no	yes	both											yes	peer revieweded	no	no	positive									0
109	IB15			Anti-neoplastic & immune-modulating agents	efficacy	no	-	-	no	-	no	-	no	no	-	no	-	yes	Positive, negative control	yes	mouse	yes	no	yes	both											yes	peer revieweded	no	no	positive									0
110	IB15			Anti-neoplastic & immune-modulating agents	efficacy	no	-	no	no	-	no	-	no	no	-	no	-	yes	Postive control, negative control	yes	mouse	yes	no	yes	both											yes	peer revieweded	no	no	positive									0
111	IB15			Anti-neoplastic & immune-modulating agents	efficacy	no	-	no	no	-	no	-	no	no	-	no	-	no	-	yes	mouse	no	no	no	-											yes	peer revieweded	no	no	positive									0
112	IB15			Anti-neoplastic & immune-modulating agents	efficacy	no	-	no	no	-	no	-	no	no	-	no	-	no	-	yes	mouse	no	no	no	-											yes	peer revieweded	no	no	positive									0
113	IB15			Anti-neoplastic & immune-modulating agents	efficacy	no	-	no	no	-	no	-	no	no	-	no	-	no	-	yes	mouse	yes	no	no	-											yes	peer revieweded	no	no	positive									0
114	IB15			Anti-neoplastic & immune-modulating agents	efficacy	no	-	no	no	-	no	-	no	no	-	no	-	no	-	yes	mouse	yes	no	yes	both											yes	peer revieweded	yes	no	positive									0
115	IB15			Anti-neoplastic & immune-modulating agents	efficacy	no	-	no	no	-	no	-	no	no	-	no	-	no	-	yes	mouse	yes	no	no	-											yes	peer revieweded	no	no	positive									0
116	IB15			Anti-neoplastic & immune-modulating agents	efficacy	no	-	no	no	-	no	-	no	no	-	no	-	no	-	yes	mouse	yes	no	no	-											yes	peer revieweded	no	no	positive									0
117	IB15			Anti-neoplastic & immune-modulating agents	efficacy	no	-	no	no	-	no	-	no	no	-	no	-	no	-	yes	rat	no	no	no	-											yes	peer revieweded	no	no	positive									0
118	IB15			Anti-neoplastic & immune-modulating agents	efficacy	no	-	-	no	-	no	-	no	no	-	no	-	yes	Postive, neagtive control	yes	rat	yes	no	yes	both											yes	peer revieweded	no	no	positive									0
206	IB23			Blood product & biotech	efficacy	no	-	-	no	-	no	-	no	no	-	no	-	no	-	yes	mouse	yes	no	yes	metric	yes	yes	no	-	no	yes	-	yes	yes	mice, dogs	yes	peer revieweded	yes	no	positive									0
209	IB23			Blood product & biotech	efficacy	no	-	no	no	-	no	-	no	no	-	no	-	yes	negative and positive	yes	mouse	yes	no	yes	both											yes	peer revieweded	yes	no	positive									0
227	IB23			Blood product & biotech	efficacy	no	-	-	no	-	no	-	no	no	-	no	-	no	-	no	-	yes	no	yes	metric											yes	peer revieweded	yes	no	positive									0
257	IB28			Respiratory system	efficacy	no	-	no	no	-	no	-	no	no	-	no	-	yes	negative	yes	rat	yes	no	yes	metric	yes	yes	no	-	yes	yes	-	yes	yes	mice, rats, dogs	yes	peer revieweded	no	no	positive									0
310	IB40			Anti-neoplastic & immune-modulating agents	efficacy	yes	6 per group; 4 groups	no	no	-	yes	-	no	no	-	yes	yes	yes	negative	yes	mouse	yes	no	yes	both	no	-	no	-	yes	yes	-	yes	no	-	yes	peer reviewed	no	yes	positive									1
315	IB40			Anti-neoplastic & immune-modulating agents	efficacy	no	-	-	no	-	no	-	no	no	-	no	-	yes	Positive, Negative	no	-	yes	no	yes	both											yes	peer reviewed	no	no	positive									0
336	IB48			Anti-infectives	efficacy	yes	4	no	no	-	no	-	no	no	-	no	-	yes		yes	mouse	yes	no	yes	metric	yes	yes	no	-	yes	yes	-	yes	no	-	yes	peer reviewed	no	no	positive									1
344	IB48			Anti-infectives	efficacy	no	-	-	no	-	no	-	no	no	-	no	-	yes	positive	yes	mouse	yes	no	yes	metric											yes	peer reviewed	no	yes	positive									0
401	IB55			Allergy & Immunology	efficacy	no	-		no	-	no		no	no	-	no	-	no	-	yes	guinea pigs	yes	no	yes	metric	yes	yes	no	-	no	no	allergic and inflamation models	yes	yes	mice, rat, guinea pigs	yes	peer reviewed	no	no	positive									0
408	IB59			Anti-infectives	efficacy	yes	12	no	no	-	no		no	no		no	-	yes	negative	yes	hamster	yes	yes	yes	metric	no	-	no	-	no	yes	-	yes	no	-	yes	peer reviewed	no	no	positive									1
410	IB59			Anti-infectives	efficacy	no	-		no	-	no		no	no		no	-	no	-	yes	hamster	yes	yes	yes	metric											yes	peer reviewed	no	no	positive									0
412	IB59			Anti-infectives	efficacy	no			no	-	no		no	no		no	-	yes	negative	yes	hamster	yes	yes	yes	metric											yes	peer reviewed	no	no	positive									0
424	IB63			Anti-infectives	efficacy	no	-		no	-	no	-	no	no	-	no	-	yes	positive	yes	mouse	yes	yes	yes	time-course	yes	yes	yes	no	yes	no	-	yes	no	-	yes	peer reviewed	yes	no	positive									0
425	IB63			Anti-infectives	efficacy	no	-		no	-	no	-	no	no	-	no	-	yes	positive	yes	mouse	yes	yes	yes	time-course											yes	peer reviewed	yes	no	positive									0
426	IB63			Anti-infectives	efficacy	no	-		no	-	yes	age	no	no	-	no	-	yes	negative	yes	mouse	yes	no	yes	metric											yes	peer reviewed	no	yes	positive									0
427	IB63			Anti-infectives	efficacy	no	-		no	-	no	-	no	no	-	no	-	yes	wildtype, vehicle	yes	mouse	yes	no	no												yes	peer reviewed	no	no	positive									0
428	IB66			Anti-neoplastic & immune-modulating agents	efficacy	yes	8-10 animals per group		no	-	yes	sex	no	no	-	no	-	yes	untreated?	yes	mouse	yes	yes	yes	metric	yes	yes	yes	no	yes	no	-	no	yes	-	yes	peer reviewed	yes	no	positive									0
445	IB66			Anti-neoplastic & immune-modulating agents	efficacy	no	-		no	-	no	-	no	no	-	no	-	no	-	yes	mouse	yes	no	no												yes	peer reviewed	no	no	positive									0
446	IB66			Anti-neoplastic & immune-modulating agents	efficacy	no	-		no	-	no	-	no	no	-	no	-	no	-	yes	mouse	yes	no	no												yes	peer reviewed	no	no	positive									0
468	IB72			Anti-neoplastic & immune-modulating agents	unclear	no	-	-	no	-	no	-	no	no	-	no	-	no	-	yes	mouse	yes	no	yes	no	no	-	no	-	yes	no	-	yes	no	-	yes	peer reviewed	no	no	positive									0
499	IB77			Anti-neoplastic & immune-modulating agents	efficacy	no	-	-	no	-	no	-	no	no	-	no	-	no		yes	hamster	yes	no	yes	metric	yes	yes	no	-	yes	yes	-	yes	yes	rat, hamster, mouse	yes	peer reviewed	no	no	positive									0
501	IB77			Anti-neoplastic & immune-modulating agents	efficacy	no	-	-	no	-	no	-	no	no	-	no	-	no		yes	mouse	yes	no	no												yes	peer reviewed	no	no	inconclusive									0
504	IB77			Anti-neoplastic & immune-modulating agents	efficacy	no	-	-	no	-	no	-	no	no	-	no	-	no		yes	mouse	yes	no	yes	metric											yes	peer reviewed	no	no	inconclusive									0
506	IB77			Anti-neoplastic & immune-modulating agents	efficacy	no	-	-	no	-	no	-	no	no	-	no	-	no		yes	mouse	yes	no	yes	metric											yes	peer reviewed	no	no	positive									0
508	IB77			Anti-neoplastic & immune-modulating agents	efficacy	yes	31	no	no	-	no	-	no	no	-	no	-	yes	negative	yes	rat	yes	no	yes	both											yes	peer reviewed	no	no	positive									1
509	IB77			Anti-neoplastic & immune-modulating agents	efficacy	no	-	-	no	-	no	-	no	no	-	no	-	no		yes	mouse	yes	no	yes	metric											yes	peer reviewed	no	no	positive									0
516	IB80			Anti-neoplastic & immune-modulating agents	efficacy	no	-		no	-	no	-	no	no	-	no	-	no	-	yes	mouse	yes	no	yes	metric	no	-	no	-	yes	no	-	yes	no	-	yes	peer reviewed	yes	no	positive									0
517	IB80			Anti-neoplastic & immune-modulating agents	efficacy	no	-		no	-	no	-	no	no	-	no	-	no	-	yes	mouse	yes	no	yes	metric											yes	peer reviewed	yes	no	positive									0
518	IB80			Anti-neoplastic & immune-modulating agents	efficacy	no	-		no	-	no	-	no	no	-	no	-	no	-	yes	mouse	yes	no	yes	metric											yes	peer reviewed	yes	no	positive									0
519	IB80			Anti-neoplastic & immune-modulating agents	efficacy	no	-		no	-	no	-	no	no	-	no	-	no	-	no	-	yes	no	yes	metric											yes	peer reviewed	no	no	positive									0
520	IB80			Anti-neoplastic & immune-modulating agents	efficacy	no	-		no	-	no	-	no	no	-	no	-	no	-	no	-	yes	no	yes	metric											yes	peer reviewed	no	no	positive									0
521	IB80			Anti-neoplastic & immune-modulating agents	efficacy	no	-		no	-	no	-	no	no	-	no	-	no	-	yes	mouse	yes	no	yes	metric											yes	peer reviewed	no	no	positive									0
522	IB80			Anti-neoplastic & immune-modulating agents	efficacy	no	-		no	-	no	-	no	no	-	no	-	no	-	yes	mouse	yes	no	yes	metric											yes	peer reviewed	no	no	positive									0
523	IB80			Anti-neoplastic & immune-modulating agents	efficacy	no	-		no	-	no	-	no	no	-	no	-	no	-	no	-	yes	no	yes	metric											yes	peer reviewed	no	no	positive									0
524	IB80			Anti-neoplastic & immune-modulating agents	efficacy	no	-		no	-	no	-	no	no	-	no	-	no	-	no	-	yes	no	yes	metric											yes	peer reviewed	no	no	positive									0
525	IB80			Anti-neoplastic & immune-modulating agents	efficacy	no	-		no	-	no	-	no	no	-	no	-	no	-	yes	mouse	yes	no	yes	metric											yes	peer reviewed	no	no	positive									0
526	IB80			Anti-neoplastic & immune-modulating agents	efficacy	no	-		no	-	no	-	no	no	-	no	-	no	-	yes	mouse	yes	no	yes	metric											yes	peer reviewed	no	no	positive									0
527	IB80			Anti-neoplastic & immune-modulating agents	efficacy	no	-		no	-	no	-	no	no	-	no	-	no	-	yes	mouse	yes	no	yes	metric											yes	peer reviewed	no	no	positive									0
546	IB85			Anti-neoplastic & immune-modulating agents	efficacy	no	-		no	-	no	-	no	no	-	no	-	no	-	yes	mouse	yes	no	yes	metric	no	-	no	-	yes	yes	-	yes	no	-	yes	peer reviewed	no	no	positive									0
547	IB85			Anti-neoplastic & immune-modulating agents	efficacy	no	-		no	-	no	-	no	no	-	no	-	no	-	yes	mouse	yes	no	yes	metric											yes	peer reviewed	no	no	positive									0
548	IB85			Anti-neoplastic & immune-modulating agents	efficacy	no	-		no	-	no	-	no	no	-	no	-	no	-	yes	mouse	yes	no	yes	metric											yes	peer reviewed	no	yes	positive									0
549	IB85			Anti-neoplastic & immune-modulating agents	efficacy	no	-		no	-	no	-	no	no	-	no	-	no	-	no		yes	no	no												yes	peer reviewed	no	yes	positive									0
550	IB85			Anti-neoplastic & immune-modulating agents	efficacy	no	-		no	-	no	-	no	no	-	no	-	yes	negative	yes	mouse	yes	yes	yes	metric											yes	peer reviewed	yes	no	positive									0
590	IB89			Anti-neoplastic & immune-modulating agents	efficacy	no	-	no	no	-	no	-	no	no	-	no	-	no	-	yes	mouse	yes	no	yes	both	yes	yes	no	-	yes	no	-	yes	no	-	yes	peer reviewed	no	no	positive									0
591	IB89			Anti-neoplastic & immune-modulating agents	efficacy	no	-	no	no	-	no	-	no	no	-	no	-	no	-	yes	mouse	yes	no	yes	both											yes	peer reviewed	no	no	positive									0
592	IB89			Anti-neoplastic & immune-modulating agents	efficacy	no	-	no	no	-	no	-	no	no	-	no	-	no	-	yes	mouse	yes	no	yes	both											yes	peer reviewed	no	yes	positive									0
593	IB89			Anti-neoplastic & immune-modulating agents	efficacy	no	-	-	no	-	no	-	no	no	-	no	-	no	-	no	-	no	no	yes	metric											yes	peer reviewed	no	no	positive									0
594	IB89			Anti-neoplastic & immune-modulating agents	efficacy	no	-	-	no	-	no	-	no	no	-	no	-	no	-	no	-	no	no	yes	metric											yes	peer reviewed	no	no	positive									0
597	IB89			Anti-neoplastic & immune-modulating agents	efficacy	no	-	-	no	-	no	-	no	no	-	no	-	no	-	no	-	yes	no	yes	metric											yes	peer reviewed	no	no	positive									0
598	IB89			Anti-neoplastic & immune-modulating agents	efficacy	no	-	-	no	-	no	-	no	no	-	no	-	no	-	no	-	yes	no	yes	metric											yes	peer reviewed	no	no	positive									0
620	IB92			Anti-infectives	efficacy	no	-	-	no	-	no	-	no	no	-	no	-	no	-	yes	mouse	yes	yes	yes	both	yes	yes	no	-	yes	yes	-	yes	yes	-	yes	peer reviewed	no	yes	positive									0
635	IB98			Anti-neoplastic & immune-modulating agents	efficacy	no	-	no	no	-	no		no	no	-	no	-	yes	negative	yes	mouse	yes	no	yes	metric	no	-	no	-	no	no	-	yes	yes	-	yes	peer reviewed	no	yes	positive									0
637	IB98			Anti-neoplastic & immune-modulating agents	efficacy	no	-	-	no	-	no		no	no	-	no	-	yes	negative	yes	mouse	yes	no	yes	metric											yes	peer reviewed	yes	no	positive									0
639	IB98			Anti-neoplastic & immune-modulating agents	efficacy	yes	12	no	no	-	no		no	no	-	no	-	yes	negative	yes	rat	yes	yes	yes	time-course											yes	peer reviewed	no	yes	positive									1
640	IB98			Anti-neoplastic & immune-modulating agents	efficacy	no	-	no	no	-	no	-	no	no	-	no	-	yes	negative	yes	mouse	yes	no	yes	both											yes	peer reviewed	no	no	positive									0
641	IB98			Anti-neoplastic & immune-modulating agents	efficacy	yes	48	no	yes	no	yes	sex	no	no	-	yes	yes	yes	negative	yes	mouse	yes	yes	yes	both											yes	peer reviewed	no	no	positive									1
655	IB102			Anti-neoplastic & immune-modulating agents	efficacy	no	-	-	no	-	no		no	no	-	no	-	no	-	yes	mouse	no	no	yes	metric	yes	yes	no	-	no	no	yes	yes	no	-	yes	peer reviewed	yes	no	positive									0
656	IB102			Anti-neoplastic & immune-modulating agents	efficacy	no	-	no	no	-	no	-	no	no	-	no	-	no	-	yes	mouse	no	no	no	-											yes	peer reviewed	no	no	positive									0
667	IB102			Anti-neoplastic & immune-modulating agents	efficacy	yes	30	no	no	-	no	-	no	no	-	no	-	no	-	yes	mouse	yes	no	yes	metric											yes	peer reviewed	no	no	positive									1
	21 Ibs	113 PCES
[truncated: 76 more columns]

## Sheet: peer-reviewed publications
Please note: Some rows in this table might have been deleted due to confidentiality reasons!
Additional info in publication: yes=green, no= red, discrepant=yellow		Item	Phase	Therapeutic area	Type of study	Sample size			Randomisation		Baseline characterization		Blinded assessment			Exclusion of data from analysis		Controls		Model choice				Outcome choice		Dose reponse (RATE ON IB LEVEL)		Age matched to patients (RATE ON IB LEVEL)		Mechanistic evidence (RATE ON IB LEVEL)	Replication of experiment (RATE ON IB LEVEL)		Replication in different model (RATE ON IB LEVEL)	Replication in different species (RATE ON IB LEVEL)		Citation of references		Reporting on direction of results					Additional information?
		Research questions			Determine whether experiment listed in an efficacy study, Yes, no or unclear	Is sample size reported, Yes or no?	If yes, how many?	If yes, is sample size calculation reported, Yes or no?	Is randomisation reported, Yes or no?	If yes, describe the method used to generate the randomization sequence.?	Is baseline characterization reported, Yes or no?	If yes, what type?	Is blinded assessment for treatment allocation reported, Yes or no?	Is blinded assessment for outcome assessment reported, Yes or no?	If yes, when?	Is exclusion of data reported, Yes or no?	If yes, justification?	Is control group reported, Yes or no?	If yes, what type of control?	Is the species of animal reported?	If yes, what species?	Is the type of model reported?	Is the specifications of model reported?	Is the outcome choice reported, Yes or no?	If yes, is the metric or time-course or both reported?	Is dose response reported? Yes or no?	If yes, is positive reponse reported, Yes or no?	Is the age of animals reported, Yes or no?	If yes, is it matched to patients?	Yes or no?	Is there replication of experiment, Yes or no?	If no, is there other similar study?	Is there replication in different model, Yes or no?	Is there replication in different species, Yes or no?	If yes, species type?	Is there references reported, Yes or no?	If yes, what type of references?	Is effect size reported? Yes or no? (Step 1)	Is significant value reported? Yes or no? (Step 2)	Was the investigation positive, inconclusive or negative?	Extracted text example for negative findings	Reporting on effect other than with statistics/effect size/values: text examples (Step 3)	comments		Numbers of Ibs checked	%	Numbers of PCES checked	%
PCES	IB	Coding criteria			■ In cases where drug are tested for efficacy in their respective therapeutic indications, complete experiment level and IB level extraction. DO NOT PERFORM AN EXTRACTION for non-efficacy studies	■ Does the experiment report sample sizes for all extractable groups? ■ Is information provided on the number of animal per treatment group or total number of animal for the whole experiment?	n = ?	■ Has a power calculation been performed a priori to determine sample size? ■ Select no if there are no explicit statements about sample size determination.	■ Were animals randomly assigned to treatment? ■ Select unclear if there are no explicit statements about allocation.	Group designation, Cage randomization, Permanent designation, Randomization to treatment	■ Was the emergence of confounding physiological variables monitored and addressed (e.g. blood pressure, body temperature)? ■ Were the groups similar at baseline or were they adjusted for confounders in the analysis? ■ Was the distribution of relevant baseline characteristics balanced for the intervention and control groups? ■ If relevant, did the investigators adequately adjust for unequal distr…	Sex, age, immune status, weight, microbial status of the animal	■ Was treatment allocation concealed from the investigators during the experiment? ■ Select no if there are no explicit statements about blinding to treatment allocation.	■ Were investigators blinded to treatment allocation during outcome assessment? ■ Select no if there are no explicit statements about blinding to outcome assessment.		■ Do studies explain the flow of animals from inclusion through to analysis? ■ Has every animal been accounted for, from entry into experiment through treatment, outcome assessment, sacri ce and analysis?	Animal death	■ Were appropriate controls used in all in vivo experiments (e.g. positive, negative)?	Positive control, negative control, sham, comparator arm	Mouse, rat, dog, monkey, etc.		Induced or Experimental, spontaneous (xenograft, orthotopic), transgenic, type of disease	Tumor size, etc.	Endpoints, type of measurement (survival, tumor shrinkage, etc), time-course of measurement, mean survival		■ Was there a demonstration of dose-response relationship of the adverse effect? ■ Was there a time course (e.g., onset and duration of response) of the adverse effect? ■ Was the doses eliciting the adverse effect compared to the doses eliciting the primary pharmacodynamic effect in the test species or the proposed therapeutic effect in humans? ■ Minimum of 3 different doses		■ Is age of animals mentioned?	■ Check inclusion criteria of patients		■ Is it the same model? ■ Is it the same drug? ■ Is it measuring the same outcome?		■ Whether efficacy studies were replicated in more than one model. ■ Is it the same species?	■ Whether efficacy studies were replicated in more than one species.		■ If there is internal study number, citation, … then it is a yes.	Peer-reviewed, in house data		■ Is there a p-value reported in the figure description or in the experiment results?	■ If p value significant (typically ≤ 0.05), then it is positiv.e					0	#VALUE!	110	#VALUE!
45	IB7			Blood product & biotech	efficacy	no	-	no	no	-	yes	nude, female	no	no	-	no	-	yes	negative	yes	mouse	yes	yes	yes	both	yes	yes	no	-	yes	no	yes	yes	no	-	yes	peer revieweded	yes	no	positive								0	0
63	IB13			Anti-neoplastic & immune-modulating agents	efficacy	yes	4-7 mice per group	no	no	-	no	-	no	no	-	yes	yes	yes	Negative, positive	yes	mouse	yes	yes	yes	metric	no	-	yes	yes	yes	no	no	yes	no	-	yes	Peer-reviewed	yes	yes	positive								0	0
64	IB13			Anti-neoplastic & immune-modulating agents	efficacy	yes	6	no	no	-	no	-	no	no	-	yes	yes	yes	Negative, positive	yes	mouse	yes	yes	yes	both											yes	Peer-reviewed	yes	yes	positive								0	0
65	IB13			Anti-neoplastic & immune-modulating agents	efficacy	yes	8-10 per group	no	yes	ARCaPM cells were injected into the tibiae of nude mice on Day 1, and on Day 31 animals with established bone lesions were randomized to receive cabozantinib or vehicle qd for 7 weeks of treatment	no	-	no	no	-	no	-	yes	negative	yes	mouse	yes	no	yes	metric											yes	Peer-reviewed	yes	yes	positive								0	0
66	IB13			Anti-neoplastic & immune-modulating agents	efficacy	yes	7 per group	no	yes	Mice bearing successfully engrafted tumors were randomly distributed into two groups and treated with either cabozantinib (n = 7; XL184; Exelixis, South San Francisco, CA) or vehicle	yes	sex, age, housing, diet	no	no	-	no	-	yes	negative	yes	mouse	yes	yes	yes	metric											yes	Peer-reviewed	yes	yes	positive								0	0
72	IB10			Anti-neoplastic & immune-modulating agents	efficacy	yes	2	no	no	-	yes	sex	no	no	-	no	-	yes	unclear	yes	mouse	yes	no	yes	metric											yes	Peer-reviewed	yes	no	positive
101	IB14			Anti-neoplastic & immune-modulating agents	efficacy	yes	5-8 per group	no	yes	random order of treatment	yes	sex, weight	no	no	-	no	-	yes	negative	yes	rat	yes	yes	yes	both	no	-	no	-	yes	no	no	yes	no	-	yes	peer revieweded	yes	yes	positive								0	0
102	IB14			Anti-neoplastic & immune-modulating agents	efficacy	yes	4-8 per group	no	yes	randomisation to treatment	yes	weight, sex	no	no	-	no	-	yes	negative	yes	rat	yes	yes	yes	both											yes	peer revieweded	yes	yes	positive								0	0
103	IB15			Anti-neoplastic & immune-modulating agents	efficacy	no	-	-	no	-	no	-	no	no	-	no	-	no	-	yes	rat	yes	no	no	-											yes	peer revieweded	no	no	positive
104	IB15			Anti-neoplastic & immune-modulating agents	efficacy	yes	6-7 per group	no	no	-	no	-	no	no	-	yes	yes (tumor-free death, thymoma)	yes	negative	yes	mouse	yes	yes	yes	both	yes	yes	yes	no	yes	yes (same publication)	yes	yes	yes	rat, mice	yes	peer revieweded	yes	yes	positive								0	0
105	IB15			Anti-neoplastic & immune-modulating agents	efficacy	yes	6 per group	-	no	-	no	-	no	no	-	no	-	yes	negative	yes	mouse	yes	yes	yes	both											yes	peer revieweded	yes	yes	positive								0	0
106	IB15			Anti-neoplastic & immune-modulating agents	efficacy	no	-	-	no	-	no	-	no	no	-	no	-	no	-	yes	mouse	yes	no	no	-											yes	peer revieweded	no	no	negative
107	IB15			Anti-neoplastic & immune-modulating agents	efficacy	yes	30	-	yes	treatment assignment	yes	sex, age	no	no	-	no	-	yes	Negative, positive	yes	mouse	yes	yes	yes	both											yes	peer revieweded	no	no	positive								0	0
108	IB15			Anti-neoplastic & immune-modulating agents	efficacy	yes	30	-	yes	treatment assignment	yes	sex, age	no	no	-	no	-	yes	Negative, positive	yes	mouse	yes	yes	yes	both											yes	peer revieweded	no	no	positive								0	0
109	IB15			Anti-neoplastic & immune-modulating agents	efficacy	no	-	-	no	-	no	-	no	no	-	no	-	yes	Positive, negative control	yes	mouse	yes	no	yes	both											yes	peer revieweded	no	no	positive								0	0
110	IB15			Anti-neoplastic & immune-modulating agents	efficacy	yes	6+2 per time point	no	no	-	yes	sex, age, weight	no	no	-	no	-	yes	Postive control, negative control	yes	mouse	yes	yes	yes	both											yes	peer revieweded	no	no	positive								0	0
111	IB15			Anti-neoplastic & immune-modulating agents	efficacy	yes	21	no	no	-	yes	sex, age	no	no	-	no	-	yes	Positive, negative control	yes	mouse	yes	yes	yes	both											yes	peer revieweded	no	yes	positive								0	0
112	IB15			Anti-neoplastic & immune-modulating agents	efficacy	yes	21	no	no	-	yes	sex, age	no	no	-	no	-	yes	Positive, negative control	yes	mouse	yes	yes	yes	both											yes	peer revieweded	no	no	positive								0	0
113	IB15			Anti-neoplastic & immune-modulating agents	efficacy	yes	5 per group	no	no	-	yes	sex, age	no	no	-	no	-	yes	negative	yes	mouse	yes	yes	yes	both											yes	peer revieweded	no	yes	positive								0	0
114	IB15			Anti-neoplastic & immune-modulating agents	efficacy	yes	5 per group	no	no	-	yes	sex, bodyweight	no	no	-	no	-	yes	negative	yes	mouse	yes	yes	yes	both											yes	peer revieweded	yes	yes	positive								0	0
115	IB15			Anti-neoplastic & immune-modulating agents	efficacy	yes	4-5 per group	no	no	-	yes	sex, female	no	yes	blinded assessment of histology	no	-	yes	negative	yes	mouse	yes	yes	yes	both											yes	peer revieweded	no	yes	positive								0	0
116	IB15			Anti-neoplastic & immune-modulating agents	efficacy	yes	5 per group	no	no	-	no	-	no	no	-	yes	Animal death	yes	Negative, positive	yes	mouse	yes	yes	yes	both											yes	peer revieweded	no	yes	positive								0	0
117	IB15			Anti-neoplastic & immune-modulating agents	efficacy	yes	4-12 per group	no	no	-	yes	sex, age	no	no	-	no	-	yes	negative	yes	rat	yes	yes	yes	metric											yes	peer revieweded	yes	yes	positive								0	0
118	IB15			Anti-neoplastic & immune-modulating agents	efficacy	yes	5-15 per group	-	no	-	yes	sex, age	no	no	-	no	-	yes	Postive, neagtive control	yes	rat	yes	yes	yes	both											yes	peer revieweded	no	yes	positive								0	0
120	IB17			Anti-infectives	efficacy	yes	31	no	no	-	yes	bodyweight at day 0	no	no	-	yes	no	yes	negative	yes	mouse	yes	no	yes	both											yes	peer revieweded	no	yes	positive
121	IB17			Anti-infectives	efficacy	yes	16	no	no	-	no	-	no	no	-	no	-	yes	negative	yes	mouse	yes	no	yes	both											yes	peer revieweded	no	yes	positive
139	IB20			Anti-neoplastic & immune-modulating agents	efficacy	no	-	-	no	no	no		no	no	-	no	-	no	-	yes	rat	yes	yes	no	-											yes	peer revieweded	yes	no	positive
140	IB20			Anti-neoplastic & immune-modulating agents	efficacy	no	-	-	no	no	yes	sex	no	no	-	no	-	yes	negative	yes	rat	yes	yes	yes	both											yes	peer revieweded	yes	no	positive
141	IB20			Anti-neoplastic & immune-modulating agents	efficacy	no	-	-	no	no	yes	sex	no	no	-	no	-	yes	negative	yes	rat	yes	yes	yes	both											yes	peer revieweded	yes	no	positive
142	IB20			Anti-neoplastic & immune-modulating agents	efficacy	no	-	-	no	no	no	-	no	no	-	no	-	no	-	yes	mouse	yes	no	no	-											yes	peer revieweded	yes	no	positive
143	IB20			Anti-neoplastic & immune-modulating agents	efficacy	no	-	-	no	no	no	-	no	no	-	no	-	yes	Negative, positive	yes	mouse	yes	no	yes	both											yes	peer revieweded	yes	no	positive
144	IB20			Anti-neoplastic & immune-modulating agents	efficacy	no	-	-	no	no	no	-	no	no	-	no	-	yes	Negative, positive	yes	mouse	yes	no	yes	both											yes	peer revieweded	yes	no	positive
145	IB20			Anti-neoplastic & immune-modulating agents	efficacy	no	-	-	no	no	no	-	no	no	-	no	-	yes	positive	yes	mouse	yes	yes	yes	both											yes	peer revieweded	yes	no	positive
146	IB20			Anti-neoplastic & immune-modulating agents	efficacy	no	-	-	no	no	no	-	no	no	-	no	-	no	-	yes	mouse	yes	no	yes	both											yes	peer revieweded	no	no	positive
147	IB20			Anti-neoplastic & immune-modulating agents	efficacy	no	-	-	no	no	no	-	no	no	-	no	-	no	-	yes	mouse	yes	no	yes	both											yes	peer revieweded	no	no	positive
148	IB20			Anti-neoplastic & immune-modulating agents	efficacy	no	-	-	no	no	yes	sex	no	no	-	no	-	no	-	yes	mouse	yes	no	no	-											yes	peer revieweded	no	no	positive
149	IB20			Anti-neoplastic & immune-modulating agents	efficacy	no	-	-	no	no	no	-	no	no	-	no	-	no	-	yes	mouse	yes	no	no	-											yes	peer revieweded	no	no	positive
150	IB20			Anti-neoplastic & immune-modulating agents	efficacy	no	-	-	no	no	no	-	no	no	-	no	-	no	-	yes	mouse	yes	no	yes	both											yes	peer revieweded	no	no	positive
151	IB20			Anti-neoplastic & immune-modulating agents	efficacy	no	-	-	no	no	no	-	no	no	-	no	-	no	-	yes	rat	yes	no	no	-											yes	peer revieweded	no	no	positive
152	IB20			Anti-neoplastic & immune-modulating agents	efficacy	no	-	-	no	no	no	-	no	no	-	no	-	no	-	yes	mouse	yes	no	no	-											yes	peer revieweded	no	no	positive
153	IB20			Anti-neoplastic & immune-modulating agents	efficacy	no	-	-	no	no	no	-	no	no	-	no	-	yes	negative	yes	mouse	yes	no	no	-											yes	peer revieweded	no	no	positive
154	IB20			Anti-neoplastic & immune-modulating agents	efficacy	no	-	-	no	no	no	-	no	no	-	no	-	yes	positive	yes	rat	yes	no	yes	both											yes	peer revieweded	no	no	positive
206	IB23			Blood product & biotech	efficacy	yes	8 per group	no	no	-	yes	sex, age	no	no	-	no	-	yes	negative	yes	mouse	yes	yes	yes	both	yes	yes	yes	no	no	yes	-	yes	yes	mice, dogs	yes	peer revieweded	yes	yes	positive								0	0
207	IB23			Blood product & biotech	efficacy	yes	31	no	no	-	yes	sex	no	no	-	yes	yes	yes	negative	yes	mouse	yes	yes	yes	metric											yes	peer revieweded	yes	yes	positive
209	IB23			Blood product & biotech	efficacy	yes	20	no	no	-	yes	age	no	no	-	no	-	yes	negative and positive	yes	mouse	yes	yes	yes	both											yes	peer revieweded	yes	yes	positive								0	0
210	IB23			Blood product & biotech	efficacy	yes	20	no	no	-	yes	sex	no	no	-	no	-	yes	negative	yes	mouse	yes	yes	yes	both											yes	peer revieweded	yes	no	positive
211	IB23			Blood product & biotech	efficacy	yes	30	no	no	-	yes	sex	no	no	-	no	-	yes	negative	yes	mouse	yes	no	yes	both											yes	peer revieweded	yes	no	positive
213	IB23			Blood product & biotech	efficacy	no	-		no	-	no	-	no	no	-	no	-	no	-	no	-	yes	no	yes	metric											yes	peer revieweded	yes	no	positive
214	IB23			Blood product & biotech	efficacy	yes	40	no	no	-	no	-	no	no	-	no	-	yes	negative, positive	yes	mouse	yes	no	yes	both											yes	peer revieweded	yes	yes	positive
215	IB23			Blood product & biotech	efficacy	no	-	-	no	-	no	-	no	no	-	no	-	no	-	no	-	yes	no	yes	metric											yes	peer revieweded	yes	no	positive
216	IB23			Blood product & biotech	efficacy	no	-	-	no	-	no	-	no	no	-	no	-	no	-	no	-	yes	no	yes	metric											yes	peer revieweded	yes	no	positive
224	IB23			Blood product & biotech	efficacy	no	-	-	no	-	no	-	no	no	-	no	-	no	-	no	-	yes	no	yes	metric											yes	peer revieweded	yes	no	positive
225	IB23			Blood product & biotech	efficacy	no	-	-	no	-	no	-	no	no	-	no	-	no	-	no	-	yes	no	yes	metric											yes	peer revieweded	yes	no	positive
226	IB23			Blood product & biotech	efficacy	no	-	-	no	-	no	-	no	no	-	no	-	no	-	no	-	yes	no	yes	metric											yes	peer revieweded	yes	no	positive
227	IB23			Blood product & biotech	efficacy	yes	17	no	no	-	yes	age, sex, weight, tumor type	no	no	-	no	-	no	-	yes	dogs	yes	yes	yes	both											yes	peer revieweded	yes	yes	positive								0	0
228	IB23			Blood product & biotech	efficacy	no	-	-	no	-	no	-	no	no	-	no	-	no	-	no	-	yes	no	yes	metric											yes	peer revieweded	yes	no	positive
247	IB26			Anti-neoplastic & immune-modulating agents	efficacy	yes	5	no	no	-	yes	sex	no	no	-	no	-	yes	positive	yes	mouse	yes	no	yes	both											yes	peer revieweded	yes	yes	positive
257	IB28			Respiratory system	efficacy	yes	7-9 per group	no	yes	-	yes	sex, weight	no	no	-	no	-	yes	negative	yes	rat	yes	yes	yes	metric	yes	yes	no	-	yes	yes	-	yes	yes	mice, rats, dogs	yes	peer revieweded	no	yes	positive								0	0
302	IB36			Dermatologicals	efficacy	yes	5 per group	no	no	-	no	-	no	no	-	no	-	no	-	yes	mouse	yes	no	yes	metric											yes	peer reviewedd	no	no	positive
310	IB40			Anti-neoplastic & immune-modulating agents	efficacy	yes	6 per group; 4 groups	no	no	-	yes	sex, age	no	no	-	yes	yes	yes	negative	yes	mouse	yes	yes	yes	both	no	-	yes	no	yes	yes	-	yes	no	-	yes	peer reviewed	no	yes	positive								0	0
313	IB40			Anti-neoplastic & immune-modulating agents	efficacy	no	-	-	no	-	no	-	no	no	-	no	-	yes	negative	yes	mouse	yes	no	yes	metric											yes	peer reviewed	no	no	positive
314	IB40			Anti-neoplastic & immune-modulating agents	efficacy	no	-	-	no	-	no	-	no	no	-	no	-	yes	negative	yes	mouse	yes	no	yes	metric											yes	peer reviewed	no	no	positive
315	IB40			Anti-neoplastic & immune-modulating agents	efficacy	yes	4-9 per group	-	yes	no	yes	sex, age	no	no	-	no	-	yes	Positive, Negative	yes	mice	yes	yes	yes	both											yes	peer reviewed	no	yes	positive								0	0
317	IB42			Rheumatology	efficacy	no	-	-	no	-	no		no	no	-	no	-	no		yes	mouse	yes	no	yes	both											yes	peer reviewed	no	no	positive
318	IB42			Rheumatology	efficacy	yes	5	no	no	-	no		no	no	-	no	-	yes	negative	yes	minipig	yes	no	yes	both											yes	peer reviewed	no	no	positive
319	IB43			Anti-neoplastic & immune-modulating agents	efficacy	no	-	-	no	-	yes	amount of tumor cell, tumor size	no	no	-	no	-	yes	positive, negative	yes	mouse	yes	no	yes	both											yes	peer reviewed	yes	yes	positive
336	IB48			Anti-infectives	efficacy	yes	4	no	no	-	yes	age	no	no	-	no	-	yes	negative	yes	mouse	yes	yes	yes	metric	yes	yes	yes	no	yes	yes	-	yes	no	-	yes	peer reviewed	no	no	positive								0	0
337	IB48			Anti-infectives	efficacy	yes	8	no	no	-	no	-	no	no	-	no	-	no	-	yes	mouse	yes	no	yes	metric											yes	peer reviewed	no	no	positive
338	IB48			Anti-infectives	efficacy	yes	8 mice per group	no	no	-	no	-	no	no	-	no	-	yes	negative	yes	mouse	yes	no	yes	metric											yes	peer reviewed	no	no	positive
339	IB48			Anti-infectives	efficacy	yes	14	no	no	-	no	-	no	no	-	no	-	yes	negative	yes	mouse	yes	no	yes	metric											yes	peer reviewed	no	yes	positive
340	IB48			Anti-infectives	efficacy	no	-	-	no	-	no	-	no	no	-	no	-	yes	negative	yes	mouse	yes	no	yes	metric											yes	peer reviewed	no	no	positive
341	IB48			Anti-infectives	efficacy	no	-	-	no	-	no	-	no	no	-	no	-	yes	negative	yes	mouse	yes	no	yes	both											yes	peer reviewed	no	yes	positive
344	IB48			Anti-infectives	efficacy	yes	2-6 per group	no	no	-	yes	age	no	no	-	no	-	yes	positive	yes	mouse	yes	yes	yes	metric											yes	peer reviewed	no	yes	positive								0	0
345	IB48			Anti-infectives	efficacy	no	-	-	no	-	no	-	no	no	-	no	-	yes	positive	yes	mouse	yes	no	yes	metric											yes	peer reviewed	no	yes	positive
376	IB49			Anti-neoplastic & immune-modulating agents	efficacy	no	-	-	no	-	no	-	no	no	-	no	-	no	-	yes	mouse	yes	no	yes	metric											yes	peer reviewed	no	no	positive
398	IB55			Allergy & Immunology	efficacy	no	-		no	-	no		no	no	-	no	-	no	-	yes	rat	yes	no	yes	metric											yes	peer reviewed	no	no	positive
399	IB55			Allergy & Immunology	efficacy	no	-		no	-	no		no	no	-	no	-	no	-	yes	rat	yes	no	yes	metric											yes	peer reviewed	no	no	positive
400	IB55			Allergy & Immunology	efficacy	no	-		no	-	no		no	no	-	no	-	no	-	yes	mouse	yes	no	yes	metric											yes	peer reviewed	no	no	positive
401	IB55			Allergy & Immunology	efficacy	yes	10-14 per group	no	yes	group randomization, crossover design	yes	sex	no	no	-	no	-	yes	negative	yes	guinea pigs	yes	yes	yes	both	yes	yes	no	-	no	no	allergic and inflamation models	yes	yes	mice, rat, guinea pigs	yes	peer reviewed	yes	yes	positive								0	0
402	IB55			Allergy & Immunology	efficacy	no	-		no	-	no		no	no	-	no	-	no	-	yes	rat	yes	no	yes	metric											yes	peer reviewed	no	no	positive
408	IB59			Anti-infectives	efficacy	yes	12	no	no	-	yes	weight	no	no		no	-	yes	negative	yes	hamster	yes	yes	yes	metric	no	-	no	-	no	no	-	yes	no	-	yes	peer reviewed	yes	yes	positive								0	0
409	IB59			Anti-infectives	efficacy	no	-		no	-	no		no	no		no	-	yes	negative	yes	hamster	yes	yes	yes	metric											yes	peer reviewed	no	no	positive
410	IB59			Anti-infectives	efficacy	yes	5 per group	no	no	-	yes	weight	no	no		yes	yes	yes	negative	yes	hamster	yes	yes	yes	metric											yes	peer reviewed	yes	yes	positive								0	0
411	IB59			Anti-infectives	efficacy	yes	40	no	no	-	no		no	no		no	-	yes	negative	yes	hamster	yes	yes	yes	metric											yes	peer reviewed	no	no	positive
412	IB59			Anti-infectives	efficacy	yes	83 (2-5 per group	no	no	-	yes	weight	no	no		no	-	yes	negative	yes	hamster	yes	yes	yes	metric											yes	peer reviewed	yes	no	positive								0	0
413	IB59			Anti-infectives	efficacy	yes	16	no	no	-	no		no	no		no	-	yes	negative	yes	hamster	yes	yes	yes	metric											yes	peer reviewed	no	no	positive
424	IB63			Anti-infectives	efficacy	yes	3 per group	no	no	-	no	-	no	no	-	no	-	yes	positive	yes	mouse	yes	yes	yes	both	yes	yes	yes	no	yes	no	-	yes	no	-	yes	peer reviewed	yes	no	positive								0	0
425	IB63			Anti-infectives	efficacy	yes	3 per group	no	no	-	no	-	no	no	-	no	-	yes	positive	yes	mouse	yes	yes	yes	both											yes	peer reviewed	yes	no	positive								0	0
426	IB63			Anti-infectives	efficacy	yes	8	no	no	-	no	-	no	no	-	no	-	yes	negative	yes	mouse	yes	no	yes	metric											yes	peer reviewed	no	no	positive
427	IB63			Anti-infectives	efficacy	yes	19	no	no	-	no	-	no	no	-	no	-	yes	negative	yes	mouse	yes	no	yes	metric											yes	peer reviewed	no	no	positive
428	IB63			Anti-infectives	efficacy	yes	5-9 per group	no	no	-	yes	sex, age	no	no	-	no	-	yes	negative	yes	mouse	yes	no	yes	metric											yes	peer reviewed	no	yes	positive								0	0
429	IB63			Anti-infectives	efficacy	yes	3-7 per group	no	no	-	yes	sex, age	no	no	-	no	-	yes	negative	yes	mouse	yes	no	yes	metric											yes	peer reviewed	no	yes	positive								0	0
441	IB66			Anti-neoplastic & immune-modulating agents	efficacy	no	-		no	-	no	-	no	no	-	no	-	no	-	yes	mouse	yes	no	no												yes	peer reviewed	no	no	positive
442	IB66			Anti-neoplastic & immune-modulating agents	efficacy	no	-		no	-	no	-	no	no	-	no	-	no	-	yes	mouse	yes	no	no												yes	peer reviewed	no	no	positive
443	IB66			Anti-neoplastic & immune-modulating agents	efficacy	yes	8-10 animals per group		no	-	yes	sex	no	no	-	no	-	yes	untreated?	yes	mouse	yes	yes	yes	metric											yes	peer reviewed	yes	yes	positive								0	0
444	IB66			Anti-neoplastic & immune-modulating agents	efficacy	no	-		no	-	no	-	no	no	-	no	-	no	-	yes	mouse	yes	no	no												yes	peer reviewed	no	no	positive
445	IB66			Anti-neoplastic & immune-modulating agents	efficacy	yes	192 (6-10 per group)	no	no	-	yes	weight	no	no	-	no	-	yes	negative	yes	mouse	yes	yes	yes	time-course	yes	yes	yes	no	yes	no	-	no	yes	-	yes	peer reviewed	no	no	positive								0	0
446	IB66			Anti-neoplastic & immune-modulating agents	efficacy	yes	8-10 per group	no	no	-	no	-	no	no	-	no	-	yes	negative	yes	mouse	yes	yes	yes	both											yes	peer reviewed	no	no	positive								0	0
468	IB72			Anti-neoplastic & immune-modulating agents	unclear	yes	8-11 per group	no	no	-	yes	age	no	no	-	no	-	yes	negative	yes	mouse	yes	yes	yes	both	no	-	yes	no	yes	no	-	yes	no	-	yes	peer reviewed	yes	yes	positive								0	0
490	IB77			Anti-neoplastic & immune-modulating agents	efficacy	no	-	-	no	-	no	-	no	no	-	no	-	no		yes	chicken	yes	no	no												yes	peer reviewed	no	no	positive
491	IB77			Anti-neoplastic & immune-modulating agents	efficacy	no	-	-	no	-	no	-	no	no	-	no	-	no		yes	chicken	yes	no	no												yes	peer reviewed	no	no	positive
493	IB77			Anti-neoplastic & immune-modulating agents	efficacy	no	-	-	no	-	no	-	no	no	-	no	-	no		yes	mouse	yes	no	yes	metric											yes	peer reviewed	no	no	positive
496	IB77			Anti-neoplastic & immune-modulating agents	efficacy	no	-	-	no	-	no	-	no	no	-	no	-	no		yes	mouse	yes	no	yes	metric											yes	peer reviewed	no	no	positive
498	IB77			Anti-neoplastic & immune-modulating agents	efficacy	no	-	-	no	-	no	-	no	no	-	no	-	no		yes	mouse	yes	no	yes	metric											yes	peer reviewed	no	no	positive
499	IB77			Anti-neoplastic & immune-modulating agents	efficacy	yes	6 per group	no	yes	no	yes	age, weight	no	no	-	no	-	yes	negative	yes	hamster	yes	yes	yes	both	yes	yes	yes	no	yes	yes	-	yes	yes	rat, hamster, mouse	yes	peer reviewed	no	yes	positive								0	0
500	IB77			Anti-neoplastic & immune-modulating agents	efficacy	no	-	-	no	-	no	-	no	no	-	no	-	no		yes	mouse	yes	no	no												yes	peer reviewed	no	no	positive
501	IB77			Anti-neoplastic & immune-modulating agents	efficacy	no	-	-	no	-	yes	age	no	no	-	no	-	yes	negative	yes	mouse	yes	yes	yes	metric											yes	peer reviewed	yes	yes	positive								0	0
502	IB77			Anti-neoplastic & immune-modulating agents	efficacy	no	-	-	no	-	no	-	no	no	-	no	-	no		yes	rat	yes	no	yes	metric											yes	peer reviewed	no	no	positive
503	IB77			Anti-neoplastic & immune-modulating agents	efficacy	no	-	-	no	-	no	-	no	no	-	no	-	no		yes	rabbit	yes	no	yes	metric											yes	peer reviewed	no	no	positive
504	IB77			Anti-neoplastic & immune-modulating agents	efficacy	yes	6-10 per group	no	no	-	yes	sex, age	no	no	-	no	-	yes	positive, negative	yes	mouse	yes	yes	yes	both											yes	peer reviewed	no	yes	positive								0	0
505	IB77			Anti-neoplastic & immune-modulating agents	efficacy	no	-	-	no	-	no	-	no	no	-	no	-	no		yes	mouse	yes	no	yes	metric											yes	peer reviewed	no	no	positive
506	IB77			Anti-neoplastic & immune-modulating agents	efficacy	yes	6 per group	no	no	-	no	-	no	no	-	no	-	yes	negative	yes	mouse	yes	no	yes	both											yes	peer reviewed	no	yes	positive								0	0
507	IB77			Anti-neoplastic & immune-modulating agents	efficacy	no	-	-	no	-	no	-	no	no	-	no	-	no		yes	rat	yes	no	yes	metric											yes	peer reviewed	no	no	positive
508	IB77			Anti-neoplastic & immune-modulating agents	efficacy	yes	31	no	no	-	no	-	no	no	-	no	-	yes	negative	yes	rat	yes	yes	yes	both											yes	peer reviewed	no	yes	positive								0	0
509	IB77			Anti-neoplastic & immune-modulating agents	efficacy	yes	28	no	yes	no	yes	sex, age	no	no	-	no	-	yes	negative	yes	mouse	yes	yes	yes	metric											yes	peer reviewed	yes	yes	positive								0	0
516	IB80			Anti-neoplastic & immune-modulating agents	efficacy	yes	10 per group	no	no	-	yes	age, sex	no	no	-	no	-	yes	negative	yes	mouse	yes	yes	yes	metric	yes	yes	yes	no	yes	no	-	yes	no	-	yes	peer reviewed	yes	yes	positive								0	0
517	IB80			Anti-neoplastic & immune-modulating agents	efficacy	yes	10 per group	no	no	-	yes	age, sex	no	no	-	no	-	yes	negative	yes	mouse	yes	yes	yes	metric											yes	peer reviewed	yes	yes	positive								0	0
518	IB80			Anti-neoplastic & immune-modulating agents	efficacy	yes	10 per group	no	no	-	yes	age, sex	no	no	-	no	-	yes	negative	yes	mouse	yes	yes	yes	metric											yes	peer reviewed	yes	yes	positive								0	0
519	IB80			Anti-neoplastic & immune-modulating agents	efficacy	yes	5 for control and 7 for intervention	no	no	-	no	-	no	no	-	no	-	yes	negative	yes	mouse	yes	yes	yes	metric											yes	peer reviewed	no	no	positive								0	0
520	IB80			Anti-neoplastic & immune-modulating agents	efficacy	yes	6 per group, 4 groups	no	yes	no	yes	age, sex	no	no	-	no	-	yes	negative, the 2 combination drugs alone	yes	mouse	yes	yes	yes	both											yes	peer reviewed	yes	yes	positive								0	0
521	IB80			Anti-neoplastic & immune-modulating agents	efficacy	no	-		no	-	yes	sex, weight	no	no	-	no	-	yes	negative	yes	mouse	yes	yes	yes	both											yes	peer reviewed	yes	yes	positive								0	0
522	IB80			Anti-neoplastic & immune-modulating agents	efficacy	yes	9 for intervention, 6 for control	no	no	-	yes	sex, weight	no	no	-	no	-	yes	negative	yes	mouse	yes	yes	yes	both											yes	peer reviewed	yes	yes	positive								0	0
523	IB80			Anti-neoplastic & immune-modulating agents	efficacy	yes	11 for intervention, 5+5 for control	no	no	-	yes	sex, weight	no	no	-	no	-	yes	negative	yes	mouse	yes	yes	yes	both											yes	peer reviewed	no	no	positive								0	0
524	IB80			Anti-neoplastic & immune-modulating agents	efficacy	no	-		no	-	yes	sex, weight	no	no	-	no	-	yes	negative	yes	mouse	yes	yes	yes	both											yes	peer reviewed	yes	yes	positive								0	0
525	IB80			Anti-neoplastic & immune-modulating agents	efficacy	yes	4 intervention groups (n=4-6) and 4 control groups (n= 4-7)	no	no	-	no	-	no	no	-	no	-	yes	negative	yes	mouse	yes	yes	yes	both											yes	peer reviewed	yes	yes	inconclusive								0	0
526	IB80			Anti-neoplastic & immune-modulating agents	efficacy	yes	3 per group	no	no	-	no	-	no	no	-	no	-	yes	negative	yes	mouse	yes	yes	yes	metric											yes	peer reviewed	yes	yes	inconclusive								0	0
527	IB80			Anti-neoplastic & immune-modulating agents	efficacy	yes	3 per group	no	no	-	no	-	no	no	-	no	-	yes	negative	yes	mouse	yes	yes	yes	both											yes	peer reviewed	yes	yes	inconclusive								0	0
546	IB85			Anti-neoplastic & immune-modulating agents	efficacy	yes	control n=3 and intervention n=3	no	no	-	yes	sex	no	no	-	no	-	yes	negative	yes	mouse	yes	no	yes	both	no	-	no	-	yes	yes	-	yes	no	-	yes	peer reviewed	yes	no	positive								0	0
547	IB85			Anti-neoplastic & immune-modulating agents	efficacy	yes	5 per group	no	no	-	yes	sex, age	no	no	-	no	-	yes	negative	yes	mouse	yes	yes	yes	both											yes	peer reviewed	yes	yes	positive								0	0
548	IB85			Anti-neoplastic & immune-modulating agents	efficacy	yes	5-7 per group	no	yes	no	yes	sex, weight	no	no	-	no	-	yes	negative	yes	mouse	yes	yes	yes	both											yes	peer reviewed	yes	yes	positive								0	0
549	IB85			Anti-neoplastic & immune-modulating agents	efficacy	yes	at least 7 per group	no	no	-	yes	sex, age	no	no	-	yes	no	no	negative	yes	mouse	yes	yes	yes	both											yes	peer reviewed	yes	yes	positive								0	0
550	IB85			Anti-neoplastic & immune-modulating agents	efficacy	yes	6 per group	no	yes	no	yes	sex, age	no	no	-	no	-	yes	negative	yes	mouse	yes	yes	yes	both											yes	peer reviewed	yes	yes	positive								0	0
590	IB89			Anti-neoplastic & immune-modulating agents	efficacy	yes	7-15 per group	no	yes	-	yes	sex	no	no	-	no	-	yes	negative	yes	mouse	yes	yes	yes	both	yes	yes	yes	no	yes	no	-	yes	no	-	yes	peer reviewed	yes	yes	positive								0	0
591	IB89			Anti-neoplastic & immune-modulating agents	efficacy	yes	7-15 per group	no	yes	-	yes	sex	no	no	-	no	-	yes	negative	yes	mouse	yes	yes	yes	both											yes	peer reviewed	yes	yes	positive								0	0
592	IB89			Anti-neoplastic & immune-modulating agents	efficacy	yes	6-12 per group	no	yes	-	yes	sex, age, body weight	no	yes	-	no	-	yes	negative	yes	mouse	yes	yes	yes	both											yes	peer reviewed	no	yes	positive								0	0
593	IB89			Anti-neoplastic & immune-modulating agents	efficacy	no	-	-	yes	-	yes	sex, age	no	no	-	yes	yes	yes	negative	yes	mouse	yes	yes	yes	both											yes	peer reviewed	yes	yes	positive								0	0
594	IB89			Anti-neoplastic & immune-modulating agents	efficacy	yes	5-10 per group	no	yes	no	yes	sex, age	no	no	-	no	-	yes	negative	yes	mice	yes	yes	yes	both											yes	peer reviewed	yes	no	positive								0	0
595	IB89			Anti-neoplastic & immune-modulating agents	efficacy	no	-	-	no	-	no	-	no	no	-	no	-	no	-	no	-	no	no	no	-											yes	peer reviewed	no	no	positive
596	IB89			Anti-neoplastic & immune-modulating agents	efficacy	no	-	-	no	-	no	-	no	no	-	no	-	no	-	no	-	yes	no	no	-											yes	peer reviewed	no	no	positive
597	IB89			Anti-neoplastic & immune-modulating agents	efficacy	yes	10 per group	-	no	-	yes	age, sex	no	no	-	yes	yes	yes	negative	yes	mice	yes	yes	yes	both											yes	peer reviewed	no	no	positive								0	0
598	IB89			Anti-neoplastic & immune-modulating agents	efficacy	yes	7 per group	-	yes	"restricted randomization"	yes	age, sex	no	no	-	no	-	yes	negative	yes	mice	yes	yes	yes	both											yes	peer reviewed	yes	yes	positive								0	0
599	IB89			Anti-neoplastic & immune-modulating agents	efficacy	no	-	-	no	-	no	-	no	no	-	no	-	no	-	yes	mouse	yes	no	yes	metric											yes	peer reviewed	yes	no	positive
600	IB89			Anti-neoplastic & immune-modulating agents	efficacy	no	-	-	no	-	no	-	no	no	-	no	-	no	-	yes	mouse	yes	no	yes	metric											yes	peer reviewed	no	no	positive
601	IB89			Anti-neoplastic & immune-modulating agents	efficacy	no	-	-	no	-	no	-	no	no	-	no	-	no	-	yes	mouse	yes	no	yes	metric											yes	peer reviewed	no	no	positive
602	IB89			Anti-neoplastic & immune-modulating agents	efficacy	no	-	-	no	-	no	-	no	no	-	no	-	no	-	no		yes	no	yes	metric											yes	peer reviewed	no	no	positive
620	IB92			Anti-infectives	efficacy	yes	2-6 per group	-	no	-	yes	age	no	no	-	no	-	yes	positive	yes	mouse	yes	yes	yes	both	yes	yes	yes	no	yes	yes	-	yes	yes	-	yes	peer reviewed	no	yes	positive								0	0
635	IB98			Anti-neoplastic & immune-modulating agents	efficacy	yes	5-15 per group	no	no	-	yes	sex, age	no	no	-	no	-	yes	negative	yes	mouse	yes	yes	yes	both	no	-	yes	no	no	no	-	yes	yes	-	yes	peer reviewed	no	yes	positive								0	0
637	IB98			Anti-neoplastic & immune-modulating agents	efficacy	yes	6 per group	-	yes	no	yes	sex, age	no	no	-	no	-	yes	negative	yes	mouse	yes	yes	yes	metric											yes	peer reviewed	yes	yes	positive								0	0
638	IB98			Anti-neoplastic & immune-modulating agents	efficacy	yes	13	no	no	-	yes	body weight	no	no	-	no	-	yes	negative	yes	rabbit	yes	yes	yes	both											yes	peer reviewed	yes	yes	positive
639	IB98			Anti-neoplastic & immune-modulating agents	efficacy	yes	12	no	no	-	no		no	no	-	no	-	yes	negative	yes	rat	yes	yes	yes	time-course											yes	peer reviewed	no	yes	positive								0	0
640	IB98			Anti-neoplastic & immune-modulating agents	efficacy	yes	10 per group	no	no	-	yes	sex, age	no	yes	-	no	-	yes	negative	yes	mouse	yes	yes	yes	both											yes	peer reviewed	yes	yes	positive								0	0
641	IB98			Anti-neoplastic & immune-modulating agents	efficacy	yes	48	no	yes	no	yes	sex	no	yes	-	yes	yes	yes	negative	yes	mouse	yes	yes	yes	both											yes	peer reviewed	no	yes	positive								0	0
655	IB102			Anti-neoplastic & immune-modulating agents	efficacy	no	-	-	no	-	no		no	no	-	no	-	yes	negative	yes	mouse	yes	yes	yes	metric	yes	yes	yes	no	no	no	yes	yes	no	-	yes	peer reviewed	yes	no	positive								0	0
656	IB102			Anti-neoplastic & immune-modulating agents	efficacy	yes	5 per group	no	no	-	yes	age, sex	no	no	-	no	-	yes	negative	yes	mouse	yes	yes	yes	both											yes	peer reviewed	yes	yes	positive								0	0
667	IB102			Anti-neoplastic & immune-modulating agents	efficacy	yes	30	no	no	-	no	-	no	no	-	yes	yes	yes	negative	yes	mouse	yes	yes	yes	metric											yes	peer reviewed	yes	no	positive								0	0
	21 Ibs	113 PCES
[truncated: 75 more columns]

## Sheet: results of publications
Please note: Some rows in this table might have been deleted due to confidentiality reasons!
	Sample size			Randomisation		Baseline characterization		Blinded assessment			Exclusion of data from analysis		Controls		Model choice						Outcome choice		Dose reponse (RATE ON IB LEVEL)		Age matched to patients (RATE ON IB LEVEL)		Mechanistic evidence (RATE ON IB LEVEL)	Replication of experiment (RATE ON IB LEVEL)		Replication in different model (RATE ON IB LEVEL)		Replication in different species (RATE ON IB LEVEL)		Citation of references		Reporting on direction of results
	Sample size			Randomisation		Baseline characterization		Blinding for treatment allocation	Blinding for outcome assessment		Exclusion of data from analysis		Controls		Species of animals		Model type		Specifications of the model		Outcome choice		Dose reponse		Age of animals		Mechanistic evidence	Replication of experiment		Replication in different model		Replication in different species				Effect size	Significance value	Direction of results
	Is sample size reported, Yes or no?	If yes, how many?	If yes, is sample size calculation reported, Yes or no?	Is randomisation reported, Yes or no?	If yes, describe the method used to generate the randomization sequence.?	Is baseline characterization reported, Yes or no?	If yes, what type?	Is blinded assessment for treatment allocation reported, Yes or no?	Is blinded assessment for outcome assessment reported, Yes or no?	If yes, when?	Is exclusion of data reported, Yes or no?	If yes, justification?	Is control group reported, Yes or no?	If yes, what type of control?	Is the species of animal reported?	If yes, what species?	Is the type of model reported?	If yes, what model?	Is the specifications of model reported?	If yes, details?	Is the outcome choice reported, Yes or no?	If yes, is the metric or time-course or both reported?	Is dose response reported? Yes or no?	If yes, is positive reponse reported, Yes or no?	Is the age of animals reported, Yes or no?	If yes, is it matched to patients?	Yes or no?	Is there replication of experiment, Yes or no?	If no, is there other similar study?	Is there replication in different model, Yes or no?	If yes, model type?	Is there replication in different species, Yes or no?	If yes, species type?	Is there references reported, Yes or no?	If yes, what type of references?	Is effect size reported? Yes or no? (Step 1)	Is significant value reported? Yes or no? (Step 2)	Was the investigation positive, inconclusive or negative?
	■ Does the experiment report sample sizes for all extractable groups? ■ Is information provided on the number of animal per treatment group or total number of animal for the whole experiment?	n = ?	■ Has a power calculation been performed a priori to determine sample size? ■ Select no if there are no explicit statements about sample size determination.	■ Were animals randomly assigned to treatment? ■ Select unclear if there are no explicit statements about allocation.	Group designation, Cage randomization, Permanent designation, Randomization to treatment	■ Was the emergence of confounding physiological variables monitored and addressed (e.g. blood pressure, body temperature)? ■ Were the groups similar at baseline or were they adjusted for confounders in the analysis? ■ Was the distribution of relevant baseline characteristics balanced for the intervention and control groups? ■ If relevant, did the investigators adequately adjust for unequal distr…	Sex, age, immune status, weight, microbial status of the animal	■ Was treatment allocation concealed from the investigators during the experiment? ■ Select no if there are no explicit statements about blinding to treatment allocation.	■ Were investigators blinded to treatment allocation during outcome assessment? ■ Select no if there are no explicit statements about blinding to outcome assessment.		■ Do studies explain the flow of animals from inclusion through to analysis? ■ Has every animal been accounted for, from entry into experiment through treatment, outcome assessment, sacri ce and analysis?	Animal death	■ Were appropriate controls used in all in vivo experiments (e.g. positive, negative)?	Positive control, negative control, sham, comparator arm	Mouse, rat, dog, monkey, etc.		Induced or Experimental, spontaneous (xenograft, orthotopic), transgenic, type of disease		Tumor size, etc.		Endpoints, type of measurement (survival, tumor shrinkage, etc), time-course of measurement, mean survival		■ Was there a demonstration of dose-response relationship of the adverse effect? ■ Was there a time course (e.g., onset and duration of response) of the adverse effect? ■ Was the doses eliciting the adverse effect compared to the doses eliciting the primary pharmacodynamic effect in the test species or the proposed therapeutic effect in humans? ■ Minimum of 3 different doses		■ Is age of animals mentioned?	■ Check inclusion criteria of patients		■ Is it the same model? ■ Is it the same drug? ■ Is it measuring the same outcome?		■ Whether efficacy studies were replicated in more than one model. ■ Is it the same species?	■ Different disease type, different route administration, different dosage form	■ Whether efficacy studies were replicated in more than one species.		■ If there is internal study number, citation, … then it is a yes.	Peer-reviewed, in house data		■ Is there a p-value reported in the figure description or in the experiment results?	■ If p value significant (typically ≤ 0.05), then it is positiv.e
Percentage of publications with additional information	0.7875	0.7875	0	0.25	0.0875	0.725	0.725	0	0.0625	0.025	0.1	0.0875	0.6125	0.65	0.175	0.175	0.1625	0.175	0.8	0.8	0.2625	0.6875	0.05	0.05	0.6	0	0.05	0	0	0.2	0.2	0	0	0	0	0.425	0.625	0.0375
Total number	80	80	80	80	80	80	80	80	80	80	80	80	80	80	80	80	80	80	80	80	80	80	20	20	20	20	20	20	20	20	20	20	20	80	80	80	80	80
Additional info in publication	63	63	0	20	7	58	58	0	5	2	8	7	49	52	14	14	13	14	64	64	21	55	1	1	12	0	1	0	0	4	4	0	0	0	0	34	50	3
Percentage of publications with information	0.9125	0	0	0.275	0	0.7625	0	0	0.05	0	0.1375	0.1	0.975	0	1	0	1	0	0.925	0	1	0	0.65	0.65	0.7	0.05	0.75	0.4	0.15	0.95	0	0.4	0	1	0	0.6125	0.7625	0.9625
Total number	80	80	80	80	80	80	80	80	80	80	80	80	80	80	80	80	80	80	80	80	80	80	20	20	20	20	20	20	20	20	20	20	20	80	80	80	80	80
Info in publication	73	0	0	22	0	61	0	0	4	0	11	8	78	0	80	0	80	0	74	0	80	0	13	13	14	1	15	8	3	19	0	8	0	80	0	49	61	77
Percentage of PCES with information	0.0875	0	0	0.0125	0	0.05	0	0	0	0	0.05	0.05	0.3625	0.0125	0.85	0.0125	0.9	0	0.1375	0.0125	0.825	0	0.6	0.6	0.1	0.05	0.7	0.4	0.15	0.9	0	0.4	0	0.9875	0	0.1625	0.1375	0.975
Total number	80	80	80	80	80	80	80	80	80	80	80	80	80	80	80	80	80	80	80	80	80	80	20	20	20	20	20	20	20	20	20	20	20	80	80	80	80	80
Info in IB	7	0	0	1	0	4	0	0	0	0	4	4	29	1	68	1	72	0	11	1	66	0	12	12	2	1	14	8	3	18	0	8	0	79	0	13	11	78

## Sheet: Compilation
Efficacy studies			Evaluate in light of threats to internal validity													Evaluate in light of threats to construct validity														Evaluate in light of threats to external validity						Others
			Sample size			Randomisation		Blinded assessment		Exclusion of data from analysis		Controls		Dose reponse (RATED ON IB LEVEL)		Baseline characterization		Model choice						Mechanistic evidence (RATED ON IB LEVEL)	Outcome choice			Age matched to patients (RATED ON IB LEVEL)		Replication of experiment		Replication in different model		Replication in different species		References		Inferential statistics
			yes or no?	If yes, how many?	Justification?	yes or no?	If yes, type of randomization	yes or no?	If yes, when?	yes or no?	If yes, justification?	yes or no?	If yes, what type of control?	yes or no?	If yes, positive reponse reported?	yes or no?	If yes, what type?	Reporting of species?	If yes, what species?	Reporting of model?	If yes, what model?	Reporting of specifications?	If yes, details	yes or no?	yes or no?		If yes, justification?	yes or no?	Is it matched to patients?	yes or no?	If no, is there other similar study?	yes or no?	If yes, model type?	yes or no?	If yes, species type?	yes or no?	If yes, what type of references	yes or no?	Is effect size reported?	Effect size value?	Is it significant or not?	Significant value?
Coding criteria							Group Designation, Cage Randomization, Permanent Designation, Randomization to Treatment	Coding of animals, aims and groups of treatments investigated		Statement of animal flow, number of deaths.			Positive control, negative control, sham, comparator arm	Minimum of 3 different doses, statement of dose reponse		Sex, age, immune status, weight, microbial status of the animal	(OPEN QUESTION: Maybe too time consuming? Decide after pilot test with CF and JK)	Mouse, rat, dog, monkey, etc.		Induced (or Experimental), spontaneous (xenograft, orthotopic), transgenic, type of disease		Tumor size, etc.		(OPEN QUESTION: Maybe too time consuming? Decide after pilot test with CF and JK)	METRICS Endpoints, type of measurement (survival, tumor shrinkage, etc), mean survival	TIMING (timing of measurement)	An outcome is considered to be fully reported if the metrics and timing is provided	Is age of animals mentioned?	Check inclusion criteria of patients	Is it the same model?Is it the same drug? Is it measuring the same outcome?		Is it the same species?	Different disease type, different route administration, different dosage form				Peer-reviewed, in house data
IB1		no efficacy
IB2	MC38.OVA Colorectal model in C57BL6 mice	efficacy	no	-	-	no	-	no	-	no	-	yes	Positive control	no	-	no	-	yes	Mouse	yes	xenograft	yes	tumor size at day 0	yes	yes	yes	yes	no	-	no	no	yes	Different disease type	no	-	yes	In house	no	yes	118%, 116%, 119% tumor growth inhibition	no
IB2	MC38 Colorectal model in C57BL6 mice	efficacy	no	-	-	no	-	no	-	no	-	yes	Positive control	no	-	no	-	yes	Mouse	yes	xenograft	yes	tumor size at day 0	yes	yes	yes	yes	no	-	no	no	yes	Different disease type	no	-	yes	In house	no	yes	76%, 98%,103% tumor growth inhibition	no
IB2	CT26 colorecteal model in BALB/c mice	efficacy	no	-	-	no	-	no	-	no	-	yes	Positive control	no	-	no	-	yes	Mouse	yes	xenograft	yes	tumor size at day 0	yes	yes	yes	yes	no	-	no	no	yes	Different disease type	no	-	yes	In house	no	yes	92% tumor growth inhibition	no
IB2	Cloudman S91 melanoma model in DBA/2 mice	efficacy	no	-	-	no	-	no	-	no	-	yes	Positive control	no	-	no	-	yes	Mouse	yes	xenograft	yes	tumor size at day 0	yes	yes		yes	no	-	no	no	yes	Different disease type	no	-	yes	In house	no	yes	78% tumor growth inhibition	no
IB3	Tail tip bleeding	efficacy	no	-	-	no	-	no	-	no	-	yes	Positive control, negative control	no	-	yes	Bodyweight	yes	Mouse	yes	Tail tip bleeding	yes		?	yes	yes	yes	no	-	no	no	no	no	no	no	no	-	yes	yes	22 mg/g BW
IB3	Carotid Occlusion Model	efficacy		12	no	no	-	no	-	no	-	yes	Positive control, negative control	no	-	yes	Sex	yes	Mouse	yes	Carotid Occlusion Model	yes		?	yes	yes	yes	no	-	no	no	no	no	no	no	no	-	yes	yes	6.0 min
IB4	DOD15077-05-D	efficacy	no		no	no	-	no	-	no	-	no	-	no	-	no	-	no	-	yes	xenograft	no	-		yes	no	no			no		yes		no		yes	in house	yes	no		yes	p 0,004
IB4	OD14848m-05-A	efficacy	no		no	no	-	no	-	no	-	no	-	no	-	no	-	no	-	yes	xenograft	no	-		yes	no	no			no		yes		no		yes	in house	yes	no		yes	p 0,041
IB4	1041806-05-B	efficacy	no		no	no	-	no	-	no	-	no	-	no	-	no	-	no	-	yes	xenograft	no	-		yes	no	no			no		yes		no		yes	in house	yes	no		yes	p 0,004
IB4	1050304-05A	efficacy	no		no	no	-	no	-	no	-	no	-	no	-	no	-	no	-	yes	xenograft	no	-		yes	no	no			no		yes		no		yes	in house	yes	no		yes	p 0,007
IB4	D5124-06-02	efficacy	no		no	no	-	no	-	no	-	no	-	no	-	no	-	no	-	yes	xenograft	no	-		yes	no	no			no		yes		no		yes	in house	yes	no		yes	p 0,022
IB4	1051178-05-A	efficacy	no		no	no	-	no	-	no	-	no	-	no	-	no	-	no	-	yes	xenograft	no	-		yes	no	no			no		yes		no		yes	in house	yes	no		yes	p <0,001
IB4	Dose escalation of Vismodegib vs subcu murine medulloblastoma 09-2968	efficacy	yes	5-7 size per group, 9 groups	no	no	-	no	-	no	-	yes	negative	yes	yes	no	-	yes	murine	yes	xenograft	Tumors were allowed to grow to a range of 100−500 mm 3			yes	yes	yes	no	-	no		no		no		yes	in hiouse	no	no		no	-
IB5	Therapeutic method for inhibition & dissolution of fibrosis-dog	efficacy	no			no	-	no	-	no	-	no	-	no	-	no	-	yes	Dog	yes	Fibrosis model	no	no	no	no	no	yes	yes		no		no		no		yes	In house	no	no		no	-
IB5	In vivo study in post-treatment effect of S-7701 in bleomycin-i	efficacy	no			no	-	no	-	no	-	no	-	no	-	no	-	yes	Mouse	yes	bleomycin-induced pulmonary fibrosis	no	no	no	no	no	no	no		no		no		no		yes	In house	no	no		no	-
IB6	Single-agent activity taxane-resistant colon cancer [U05-1888]),	efficacy	no	-	-	no	-	no	-	no	-	no	-	yes	yes	yes	Nude	yes	Mouse	yes	Xenograft	no	yes	yes	no	no	no	-		no	yes	yes	Xenograft	no	-	yes	In house	no	yes	-	-	-
IB6	Single-agent activity MLL-rearranged AML cell line [U11-1121-01]	efficacy	no	-	-	no	-	no	-	no	-	no	-	yes	yes	yes	Nude	yes	Mouse	yes	Xenograft	no	yes	yes	no	no	no	-		no	yes	yes	Xenograft	no	-	yes	In house	no	-	-	-	-
IB6	Single-agent activity disseminated lymphoma model [U05-2387].	efficacy	no	-	-	no	-	no	-	no	-	no	-	yes	yes	yes	Nude	yes	Mouse	yes	Xenograft	no	yes	no	no	no	no	-		no	yes	yes	Xenograft	no	-	yes	In house	no	-	-	-	-
IB6	Combination therapy NCI-H460 xenograft study	efficacy	no	-	-	no	-	no	-	no	-	yes	Postive control	no	-	yes	Nude	yes	Mouse	yes	Xenograft	no	?	no	no	no	no	-		no	yes	yes	Xenograft	no	-	yes	In house	no	-	-	-	-
IB6	Combination therapy TOV-21G ovarian cancer	efficacy	no	-	-	no	-	no	-	no	-	yes	Postive control	no	-	yes	Nude	yes	Mouse	yes	Xenograft	no	?	no	no	no	no	-		no	yes	yes	Xenograft	no	-	yes	In house	no	-	-	-	-
IB6	Combination therapy AML xenograft model with cytarabine	efficacy	no	-	-	no	-	no	-	no	-	yes	Postive control	no	-	yes	Nude	yes	Mouse	yes	Xenograft	no	?	no	no	no	no	-		no	yes	yes	Xenograft	no	-	yes	In house	no	-	-	-	-
IB6	Combination therapy AML xenograft model with decitabine	efficacy	no	-	-	no	-	no	-	no	-	yes	Postive control	no	-	yes	Nude	yes	Mouse	yes	Xenograft	no	?	no	no	no	no	-		no	yes	yes	Xenograft	no	-	yes	In house	no	-	-	-	-
IB6	Combination therapy AML xenograft model with azacitidine	efficacy	no	-	-	no	-	no	-	no	-	yes	Postive control	no	-	yes	Nude	yes	Mouse	yes	Xenograft	no	?	no	no	no	no	-		no	yes	yes	Xenograft	no	-	yes	In house	no	-	-	-	-
IB7	Breast cancer	efficacy	no	-	-	no	-	no	-	no	-	no	-	no	-	yes	nude	yes	mice	yes	xenograft	no	yes	no	no	no	no			no		yes		no		yes	In house					-
IB7	Ovary	efficacy	no	-	-	no	-	no	-	no	-	no	-	no	-	yes	nude	yes	mice	yes	xenograft	no		no	no	no	no			no		yes		no		yes	In house					-
IB7	disseminated model of AML [n00232929-01]	efficacy	no	-	-	no	-	no	-	no	-	no	-	no	-	yes	nude	yes	mice	yes	xenograft	no		no	no	no	no			no		yes		no		yes	In house					-
IB7	disseminated model of AML[P15- 00294] Rudolph D, et al. Efficacy and mechanism of action of volasertib, a potent and selective inhibitor of Polo-like kinases, in preclinical models of acute myeloid leukemia. J Pharmacol Exp Ther. 2015	efficacy	no	-	-	no	-	no	-	no	-	no	-	no	-	yes	nude	yes	mice	yes	xenograft	no		no	no	no	no			no		yes		no		yes	Peer reviewed					-
IB7	Single-agent activity for cancers of the colon [U05-1895	efficacy	no	-	-	no	-	no	-	no	-	no	-	yes	yes	yes	Nude	yes	Mouse	yes	Xenograft	no	yes	yes	no	no	no	-		no	yes	yes	Xenograft	no	-	yes	In house	no	yes	-	-	-
IB7	Single-agent activity pancreas [U05-1897]	efficacy	no	-	-	no	-	no	-	no	-	no	-	yes	yes	yes	Nude	yes	Mouse	yes	Xenograft	no	yes	yes	no	no	no	-		no	yes	yes	Xenograft	no	-	yes	In house	no	yes	-	-	-
IB7	Single-agent activity lung (NSCLC) [U05-1887]	efficacy	no	-	-	no	-	no	-	no	-	no	-	yes	yes	yes	Nude	yes	Mouse	yes	Xenograft	no	yes	yes	no	no	no	-		no	yes	yes	Xenograft	no	-	yes	In house	no	yes	-	-	-
IB7	Single-agent activity taxane-resistant colon cancer [U05-1888]),	efficacy	no	-	-	no	-	no	-	no	-	no	-	yes	yes	yes	Nude	yes	Mouse	yes	Xenograft	no	yes	yes	no	no	no	-		no	yes	yes	Xenograft	no	-	yes	In house	no	yes	-	-	-
IB7	Single-agent activity MLL-rearranged AML cell line [U11-1121-01]	efficacy	no	-	-	no	-	no	-	no	-	no	-	yes	yes	yes	Nude	yes	Mouse	yes	Xenograft	no	yes	yes	no	no	no	-		no	yes	yes	Xenograft	no	-	yes	In house	no	-	-	-	-
IB7	Single-agent activity disseminated lymphoma model [U05-2387].	efficacy	no	-	-	no	-	no	-	no	-	no	-	yes	yes	yes	Nude	yes	Mouse	yes	Xenograft	no	yes	no	no	no	no	-		no	yes	yes	Xenograft	no	-	yes	In house	no	-	-	-	-
IB7	Combination therapy NCI-H460 xenograft study	efficacy	no	-	-	no	-	no	-	no	-	yes	Postive control	no	-	yes	Nude	yes	Mouse	yes	Xenograft	no	?	no	no	no	no	-		no	yes	yes	Xenograft	no	-	yes	In house	no	-	-	-	-
IB7	Combination therapy TOV-21G ovarian cancer	efficacy	no	-	-	no	-	no	-	no	-	yes	Postive control	no	-	yes	Nude	yes	Mouse	yes	Xenograft	no	?	no	no	no	no	-		no	yes	yes	Xenograft	no	-	yes	In house	no	-	-	-	-
IB7	Combination therapy AML xenograft model with cytarabine	efficacy	no	-	-	no	-	no	-	no	-	yes	Postive control	no	-	yes	Nude	yes	Mouse	yes	Xenograft	no	?	no	no	no	no	-		no	yes	yes	Xenograft	no	-	yes	In house	no	-	-	-	-
IB7	Combination therapy AML xenograft model with decitabine	efficacy	no	-	-	no	-	no	-	no	-	yes	Postive control	no	-	yes	Nude	yes	Mouse	yes	Xenograft	no	?	no	no	no	no	-		no	yes	yes	Xenograft	no	-	yes	In house	no	-	-	-	-
IB7	Combination therapy AML xenograft model with azacitidine	efficacy	no	-	-	no	-	no	-	no	-	yes	Postive control	no	-	yes	Nude	yes	Mouse	yes	Xenograft	no	?	no	no	no	no	-		no	yes	yes	Xenograft	no	-	yes	In house	no	-	-	-	-
IB8	n00240090-01 Nickolaus P. In-vivo inhibition by BI 113823 TA of LPS-induced neutrophil influx into the bronchoalveolar lavage of rats. BI 113823- Nickolaus- n00240090-01, 09 Febr 2015	efficacy	no			no	-	no		no		yes	negative, positive	yes	yes	yes	Wistar	yes	rat	yes	rat lung LPS model.		normalized number of neutrophils in BALF of rats	yes	yes	yes	yes	no		no		no		no		yes	In house	no	yes	75% inhibition (vs the untreated LPS positive control group) of neutrophil influx was observed	no	-
IB8	n00240091-01 Nickolaus P. Inhibition by BI 113823 TA of smoke-induced neutrophil influx into the broncho-alveolar lavage fluid (BALF) and smoke-induced goblet cell metaplasia in the airway epithelium of rats. BI 113823- Nickolaus-n00240091-01, 23 Jan 2015.	efficacy	no			no	-	no		no		yes	Negative	yes	yes	yes	Wistar	yes	rat	yes	smoke-induced neutrophil influx	yes	normalized number of neutrophils in BAL normalized number of goblet cells per square mm in the airway epithelium	yes	yes	yes	yes	no		no		no		no		yes	In house	no	yes	Three times daily treatment of the animals with BI 113823 TA via gavage in Natrosol/Tween suspension at doses of 3, 10, and 30 mg/kg in this disease related model produced a clear inhibition of the neutrophil influx into the BALF (-29, -45 and -37% respectively) and the development of goblet cell metaplasia (-31, -61 and -33% respectively).	no
IB9	RCC Study N° 856131	efficacy	yes	48		no		no		no		yes	Positive	no		no		yes	Rat	no		no			no	no	no	no		yes		no		no		yes	In house	no	no			-
IB9	(RCC Study N° 858572)	efficacy	yes	70		no	-	no		no		yes	Positive, Negative	yes	yes	no		yes	Rat	no		no			no	no	no	no		yes		no		no		yes	In house	no	no			-
IB9	RCC Study N° A22263	efficacy	yes	50		no	-	no		no		yes	Negative	yes	yes	yes	Sex, young adult	yes	Rat	yes	Intra-articular Injection of Monosodium Urate: An Animal Model for Knee-Joint Arthritis	yes	yes	yes	yes	yes	yes	?		no	yes	no		no		yes	In house	no	no		no	-
IB9	RCC Study N° A81573	efficacy	yes	48		no	-	no		yes	2 rats died	yes	Negative	yes	yes	no		yes	Rat	yes	Intra-articular Injection of Monosodium Urate: An Animal Model for Knee-Joint Arthritis	yes	yes	yes	yes	yes	no	-								yes	In house	no	no			-
IB13	4.2.1 Activity of Cabozantinib in the Transgenic RIP-Tag2 Model System *Figure 4.1a	efficacy	no	-	no	no	-	no		yes	1 death in the treatment group from gavage injury	yes	Negative, positive	no		no		yes	Mice	yes	RIP-Tag2 mouse model of neuroendocrine pancreatic cancer that spontaneously develops aggressive tumors	no	no	yes	no	no	no	?		no		no		no		yes	Peer-reviewed	yes	yes	The number of liver metastases was 5-fold greater in anti-VEGF antibody-treated animals compared with vehicle-treated animals, and no liver metastases were detected in cabozantinib-treated animals	yes	P < 0.05
IB13	4.2.1 Activity of Cabozantinib in the Transgenic RIP-Tag2 Model System *Figure 4.1b	efficacy	yes	6	no	no	-	no		yes	1 death in the treatment group from gavage injury	yes	Negative, positive	no		no		yes	Mice	yes	RIP-Tag2 mouse model of neuroendocrine pancreatic cancer that spontaneously develops aggressive tumors	no	no	yes	yes	yes	from age 14 to 17 weeks	?		no		no		no		yes	Peer-reviewed	yes	yes	Median survival was 14.7 weeks for vehicle-treated animals (n = 12) and 16.4 weeks for anti-VEGF antibody-treated animals (n = 7; P < 0.05 vs vehicle), and all cabozantinib-treated animals survived for the full 20 weeks of observation (n = 6; P < 0.05 vs vehicle and anti-VEGF antibody;	yes	P < 0.05

## Sheet: IB1
Efficacy studies		Evaluate in light of threats to internal validity														Efficacy studies		Evaluate in light of threats to construct validity										Efficacy studies		Evaluate in light of threats to external validity						Others
		Sample size			Randomisation		Blinded assessment		Exclusion of data from analysis		Controls		Dose reponse (RATED ON IB LEVEL)					Baseline characterization		Model choice			Mechanistic evidence (RATED ON IB LEVEL)	Outcome choice		Age matched to patients (RATED ON IB LEVEL)				Replication of experiment		Replication in different model		Replication in different species		References		Inferential statistics
		Yes or no?	If yes, how many?	Justification?	Yes or no?	If yes, type of randomization	Yes or no?	If yes, when?	Yes or no?	If yes, justification?	Yes or no?	If yes, what type of control?	Yes or no?	If yes, positive reponse reported?	If no, justification?			Yes or no?	If yes, what type?	Reporting of species?	Reporting of model?	Reporting of specifications?	Yes or no?	Yes or no?	If yes, justification?	Yes or no?	Is it matched to patients?			Yes or no?	If no, is there other similar study?	Yes or no?	If yes, model type?	Yes or no?	If yes, species type?	Yes or no?	If yes, what type of references	Yes or no?	Is effect size reported?	Effect size value?	Is it significant or not?	Significant value?
Coding criteria						Group Designation, Cage Randomization, Permanent Designation, Randomization to Treatment	Coding of animals, aims and groups of treatments investigated		Statement of animal flow, number of deaths.			Positive control, negative control, sham, comparator arm	Minimum of 3 different doses, statement of dose reponse			Coding criteria		Sex, age, immune status, weight, microbial status of the animal	(OPEN QUESTION: Maybe too time consuming? Decide after pilot test with CF and JK)	Mouse, rat, dog, monkey, etc.	Induced (or Experimental), spontaneous (xenograft, orthotopic), transgenic, type of disease	Tumor size, etc.	(OPEN QUESTION: Maybe too time consuming? Decide after pilot test with CF and JK)	(DIFFERENTIATE BETWEEN METRICS AND TIMING?) Endpoints, type of measurement (survival, tumor shrinkage, etc), timing of measurement, mean survival	(NEEDED?)	Is age of animals mentioned?	Check inclusion criteria of patients	Coding criteria		Is it the same model?Is it the same drug? Is it measuring the same outcome?		Is it the same species?	Different disease type, different route administration, different dosage form				Peer-reviewed, in house data
IB1	No efficacy study															IB1												IB1

[truncated: 13 more sheets: IB2, IB3, IB4, IB5, IB6, IB7, IB8, IB9, IB13, Guiding criteria, New coding matrix, Therapeutic areas, Tabelle1]
