# Supplementary material for: Preclinical efficacy studies in investigator brochures: Do they enable risk–benefit assessment?
Source: PLoS Biol. 2018 Apr 5;16(4):e2004879. doi: 10.1371/journal.pbio.2004879 (PMC5886385; doi:10.1371/journal.pbio.2004879)
Supplement: S3 Table — (XLSM) [file pbio.2004879.s003.xlsm]

## Sheet: doublecheck
Discrepancies in double-check			Phase	Therapeutic area	Type of study	Sample size			Randomisation		Baseline characterization		Blinded assessment			Exclusion of data from analysis		Controls		Model choice						Outcome choice		Dose reponse (RATE ON IB LEVEL)		Age matched to patients (RATE ON IB LEVEL)		Mechanistic evidence (RATE ON IB LEVEL)	Replication of experiment (RATE ON IB LEVEL)		Replication in different model (RATE ON IB LEVEL)		Replication in different species (RATE ON IB LEVEL)		Citation of references		Reporting on direction of results					Additional information?		Numbers of Ibs checked	%
					Determine whether experiment listed in an efficacy study, Yes, no or unclear	Is sample size reported, Yes or no?	If yes, how many?	If yes, is sample size calculation reported, Yes or no?	Is randomisation reported, Yes or no?	If yes, describe the method used to generate the randomization sequence.?	Is baseline characterization reported, Yes or no?	If yes, what type?	Is blinded assessment for treatment allocation reported, Yes or no?	Is blinded assessment for outcome assessment reported, Yes or no?	If yes, when?	Is exclusion of data reported, Yes or no?	If yes, justification?	Is control group reported, Yes or no?	If yes, what type of control?	Is the species of animal reported?	If yes, what species?	Is the type of model reported?	If yes, what model?	Is the specifications of model reported?	If yes, details?	Is the outcome choice reported, Yes or no?	If yes, is the metric or time-course or both reported?	Is dose response reported? Yes or no?	If yes, is positive reponse reported, Yes or no?	Is the age of animals reported, Yes or no?	If yes, is it matched to patients?	Yes or no?	Is there replication of experiment, Yes or no?	If no, is there other similar study?	Is there replication in different model, Yes or no?	If yes, model type?	Is there replication in different species, Yes or no?	If yes, species type?	Is there references reported, Yes or no?	If yes, what type of references?	Is effect size reported? Yes or no? (Step 1)	Is significant value reported? Yes or no? (Step 2)	Was the investigation positive, inconclusive or negative?	Extracted text example for negative findings	Reporting on effect other than with statistics/effect size/values: text examples (Step 3)	comments		16	#REF!
PCES	IB				■ In cases where drug are tested for efficacy in their respective therapeutic indications, complete experiment level and IB level extraction. DO NOT PERFORM AN EXTRACTION for non-efficacy studies	■ Does the experiment report sample sizes for all extractable groups? ■ Is information provided on the number of animal per treatment group or total number of animal for the whole experiment?	n = ?	■ Has a power calculation been performed a priori to determine sample size? ■ Select no if there are no explicit statements about sample size determination.	■ Were animals randomly assigned to treatment? ■ Select unclear if there are no explicit statements about allocation.	Group designation, Cage randomization, Permanent designation, Randomization to treatment	■ Was the emergence of confounding physiological variables monitored and addressed (e.g. blood pressure, body temperature)? ■ Were the groups similar at baseline or were they adjusted for confounders in the analysis? ■ Was the distribution of relevant baseline characteristics balanced for the intervention and control groups? ■ If relevant, did the investigators adequately adjust for unequal distr…	Sex, age, immune status, weight, microbial status of the animal	■ Was treatment allocation concealed from the investigators during the experiment? ■ Select no if there are no explicit statements about blinding to treatment allocation.	■ Were investigators blinded to treatment allocation during outcome assessment? ■ Select no if there are no explicit statements about blinding to outcome assessment.		■ Do studies explain the flow of animals from inclusion through to analysis? ■ Has every animal been accounted for, from entry into experiment through treatment, outcome assessment, sacri ce and analysis?	Animal death	■ Were appropriate controls used in all in vivo experiments (e.g. positive, negative)?	Positive control, negative control, sham, comparator arm	Mouse, rat, dog, monkey, etc.		Induced or Experimental, spontaneous (xenograft, orthotopic), transgenic, type of disease		Tumor size, etc.		Endpoints, type of measurement (survival, tumor shrinkage, etc), time-course of measurement, mean survival		■ Was there a demonstration of dose-response relationship of the adverse effect? ■ Was there a time course (e.g., onset and duration of response) of the adverse effect? ■ Was the doses eliciting the adverse effect compared to the doses eliciting the primary pharmacodynamic effect in the test species or the proposed therapeutic effect in humans? ■ Minimum of 3 different doses		■ Is age of animals mentioned?	■ Check inclusion criteria of patients		■ Is it the same model? ■ Is it the same drug? ■ Is it measuring the same outcome?		■ Whether efficacy studies were replicated in more than one model. ■ Is it the same species?	■ Different disease type, different route administration, different dosage form	■ Whether efficacy studies were replicated in more than one species.		■ If there is internal study number, citation, … then it is a yes.	Peer-reviewed, in house data		■ Is there a p-value reported in the figure description or in the experiment results?	■ If p value significant (typically ≤ 0.05), then it is positiv.e
#REF!	IB46			Respiratory system	efficacy	no	-	-	no	-	no	-	no	no	-	no	-	no	-	yes	mouse	yes		no		no	-	no		yes	yes	no	yes		yes		yes		no	-	no	no	positive
#REF!	IB46			Respiratory system	efficacy	no	-	-	no	-	no	-	no	no	-	no	-	no	-	yes	ferrets	yes		no		no	-												no	-	no	no	positive
#REF!	IB46			Respiratory system	efficacy	no	-	-	no	-	no	-	no	no	-	no	-	no	-	yes	rabbit	no		no		yes	time-course												no	-	no	no	positive
#REF!	IB46			Respiratory system	efficacy	no	-	-	no	-	yes	age	no	no	-	no	-	yes	negative	yes	mouse	yes		no		no	-												no	-	no	no	positive
#REF!	IB46			Respiratory system	efficacy	no	-	-	no	-	yes	age	no	no	-	no	-	yes	negative	yes	mouse	yes		no		no	-												no	-	no	no	positive
#REF!	IB46			Respiratory system	efficacy	no	-	-	no	-	yes	age	no	no	-	no	-	yes	negative	yes	mouse	yes		no		no	-												no	-	no	no	positive
#REF!	IB46			Respiratory system	efficacy	no	-	-	no	-	yes	age	no	no	-	no	-	yes	negative	yes	mouse	yes		no		no	-												no	-	no	no	positive
#REF!	IB49			Anti-neoplastic & immune-modulating agents	efficacy	no	-	-	no	-	no	-	no	no	-	no	-	no	-	yes	mouse	yes		yes		yes	metric	no		no		yes	no		yes		no		no	-	no	no	positive
#REF!	IB49			Anti-neoplastic & immune-modulating agents	efficacy	no	-	-	no	-	no	-	no	no	-	no	-	no	-	yes	mouse	yes		no		yes	metric												no	-	no	yes	positive
#REF!	IB49			Anti-neoplastic & immune-modulating agents	efficacy	no	-	-	no	-	no	-	no	no	-	no	-	no	-	yes	mouse	yes		no		yes	metric												no	-	no	no	positive
#REF!	IB49			Anti-neoplastic & immune-modulating agents	efficacy	no	-	-	no	-	no	-	no	no	-	no	-	no	-	yes	mouse	yes		no		yes	metric												no	-	no	yes	positive
#REF!	IB49			Anti-neoplastic & immune-modulating agents	efficacy	no	-	-	no	-	no	-	no	no	-	no	-	no	-	yes	mouse	yes		no		yes	metric												no	-	no	no	positive
#REF!	IB49			Anti-neoplastic & immune-modulating agents	efficacy	no	-	-	no	-	no	-	no	no	-	no	-	no	-	yes	mouse	yes		no		yes	metric												no	-	no	yes	positive
#REF!	IB49			Anti-neoplastic & immune-modulating agents	efficacy	no	-	-	no	-	no	-	no	no	-	no	-	no	-	yes	mouse	yes		yes		yes	metric												no	-	no	no	positive
#REF!	IB49			Anti-neoplastic & immune-modulating agents	efficacy	no	-	-	no	-	no	-	no	no	-	no	-	no	-	yes	mouse	yes		yes		yes	metric												no	-	no	yes	positive
#REF!	IB49			Anti-neoplastic & immune-modulating agents	efficacy	no	-	-	no	-	no	-	no	no	-	no	-	no	-	yes	mouse	yes		no		yes	metric												no	-	no	yes	positive
#REF!	IB49			Anti-neoplastic & immune-modulating agents	efficacy	no	-	-	no	-	no	-	no	no	-	no	-	no	-	yes	mouse	yes		no		yes	metric												no	-	no	yes	positive
#REF!	IB49			Anti-neoplastic & immune-modulating agents	efficacy	no	-	-	no	-	no	-	no	no	-	no	-	no	-	yes	mouse	yes		no		yes	metric												no	-	no	no	positive
#REF!	IB49			Anti-neoplastic & immune-modulating agents	efficacy	no	-	-	no	-	no	-	no	no	-	no	-	no	-	yes	mouse	yes		no		yes	metric												no	-	no	yes	positive
#REF!	IB49			Anti-neoplastic & immune-modulating agents	efficacy	no	-	-	no	-	no	-	no	no	-	no	-	no	-	yes	mouse	yes		no		yes	metric												no	-	no	no	positive
#REF!	IB49			Anti-neoplastic & immune-modulating agents	efficacy	no	-	-	no	-	no	-	no	no	-	no	-	no	-	yes	mouse	yes		no		yes	metric												no	-	no	no	positive
#REF!	IB49			Anti-neoplastic & immune-modulating agents	efficacy	no	-	-	no	-	no	-	no	no	-	no	-	no	-	yes	mouse	yes		no		yes	metric												no	-	no	no	positive
#REF!	IB49			Anti-neoplastic & immune-modulating agents	efficacy	no	-	-	no	-	no	-	no	no	-	no	-	no	-	yes	mouse	yes		no		yes	metric												no	-	no	no	positive
#REF!	IB49			Anti-neoplastic & immune-modulating agents	efficacy	no	-	-	no	-	no	-	no	no	-	no	-	no	-	yes	mouse	yes		no		yes	metric												no	-	no	no	negative
#REF!	IB49			Anti-neoplastic & immune-modulating agents	efficacy	no	-	-	no	-	no	-	no	no	-	no	-	no	-	yes	mouse	yes		no		yes	metric												no	-	no	no	negative
#REF!	IB49			Anti-neoplastic & immune-modulating agents	efficacy	no	-	-	no	-	no	-	no	no	-	no	-	no	-	yes	mouse	yes		no		yes	metric												no	-	no	no	negative
#REF!	IB49			Anti-neoplastic & immune-modulating agents	efficacy	no	-	-	no	-	no	-	no	no	-	no	-	no	-	yes	mouse	yes		no		yes	metric												no	-	no	no	negative
#REF!	IB49			Anti-neoplastic & immune-modulating agents	efficacy	no	-	-	no	-	no	-	no	no	-	no	-	no	-	yes	mouse	yes		no		yes	metric												no	-	no	no	negative
#REF!	IB49			Anti-neoplastic & immune-modulating agents	efficacy	no	-	-	no	-	no	-	no	no	-	no	-	no	-	yes	mouse	yes		no		yes	metric												no	-	no	no	negative
#REF!	IB49			Anti-neoplastic & immune-modulating agents	efficacy	no	-	-	no	-	no	-	no	no	-	no	-	no	-	yes	mouse	yes		no		yes	metric												no	-	no	no	negative
#REF!	IB49			Anti-neoplastic & immune-modulating agents	efficacy	no	-	-	no	-	no	-	no	no	-	no	-	no	-	yes	mouse	yes		no		yes	metric												no	-	no	no	negative
#REF!	IB49			Anti-neoplastic & immune-modulating agents	efficacy	no	-	-	no	-	no	-	no	no	-	no	-	no	-	yes	mouse	yes		no		yes	metric												no	-	no	no	negative
#REF!	IB49			Anti-neoplastic & immune-modulating agents	efficacy	no	-	-	no	-	no	-	no	no	-	no	-	no	-	yes	mouse	yes		no		yes	metric												no	-	no	no	negative
#REF!	IB49			Anti-neoplastic & immune-modulating agents	efficacy	no	-	-	no	-	no	-	no	no	-	no	-	no	-	yes	mouse	yes		no		yes	metric												no	-	no	no	negative
#REF!	IB49			Anti-neoplastic & immune-modulating agents	efficacy	no	-	-	no	-	no	-	no	no	-	no	-	no	-	yes	mouse	yes		no		yes	metric												no	-	no	no	negative
#REF!	IB49			Anti-neoplastic & immune-modulating agents	efficacy	no	-	-	no	-	no	-	no	no	-	no	-	no	-	yes	mouse	yes		no		yes	metric												no	-	no	no	negative
#REF!	IB49			Anti-neoplastic & immune-modulating agents	efficacy	no	-	-	no	-	no	-	no	no	-	no	-	no	-	yes	mouse	yes		no		yes	metric												no	-	no	no	positive
#REF!	IB49			Anti-neoplastic & immune-modulating agents	efficacy	no	-	-	no	-	no	-	no	no	-	no	-	no	-	yes	mouse	yes		no		yes	metric												yes	peer reviewed	no	no	positive
#REF!	IB56			Rheumatology	efficacy	no	-		no	-	no		no	no	-	no	-	no	-	yes	rat	yes		no		yes	metric	yes	yes	no		yes	no		yes		yes	rat, rabbit	yes	in house	yes	no	positive
#REF!	IB56			Rheumatology	efficacy	no	-		no	-	no		no	no	-	no	-	no	-	yes	rabbit	yes		no		yes	metric												yes	in house	yes	no	positive
#REF!	IB59			Anti-infectives	efficacy	yes	12	no	no	-	no		no	no		no	-	yes	negative	yes	hamster	yes		yes		yes	metric	no		no		no	yes		yes		no		yes	peer reviewed	no	no	positive
#REF!	IB59			Anti-infectives	efficacy	yes	5		no	-	no		no	no		no	-	yes	negative	yes	hamster	yes		yes		yes	metric												yes	peer reviewed	no	no	positive
#REF!	IB59			Anti-infectives	efficacy	no	-		no	-	no		no	no		no	-	yes	negative	yes	hamster	yes		yes		yes	metric												yes	peer reviewed	no	no	positive
#REF!	IB59			Anti-infectives	efficacy	yes	40	no	no	-	no		no	no		no	-	yes	negative	yes	hamster	yes		yes		yes	metric												yes	peer reviewed	no	no	positive
#REF!	IB59			Anti-infectives	efficacy	no			no	-	no		no	no		no	-	yes	negative	yes	hamster	yes		yes		yes	metric												yes	peer reviewed	no	no	positive
#REF!	IB59			Anti-infectives	efficacy	yes	16	no	no	-	no		no	no		yes	not colonized	yes	negative	yes	hamster	yes		yes		yes	metric												yes	peer reviewed	no	yes	positive
#REF!	IB62			Anti-neoplastic & immune-modulating agents	efficacy	yes	93	no	no	-	no	-	no	no	-	no	-	yes	negative	yes	mouse	yes		no		yes	both	yes	yes	no		no	no	yes	yes		no		yes	in house	yes	no	positive
#REF!	IB62			Anti-neoplastic & immune-modulating agents	efficacy	no	-		no	-	no	-	no	no	-	no	-	yes	negative	yes	mouse	yes		no		yes	metric												yes	in house	no	no	positive
#REF!	IB62			Anti-neoplastic & immune-modulating agents	efficacy	no	-		no	-	no	-	no	no	-	no	-	yes	negative	yes	mouse	yes		no		yes	time-course												yes	in house	no	no	positive
#REF!	IB62			Anti-neoplastic & immune-modulating agents	efficacy	yes	48	no	no	-	no	-	no	no	-	no	-	yes	negative	yes	mouse	yes		no		yes	both												yes	in house	no	no	positive
#REF!	IB62			Anti-neoplastic & immune-modulating agents	efficacy	yes	60	no	no	-	no	-	no	no	-	no	-	no	-	yes	mouse	yes		no		yes	metric												yes	in house	no	no	positive
#REF!	IB62			Anti-neoplastic & immune-modulating agents	efficacy	no	-		no	-	no	-	no	no	-	no	-	no	-	yes	mouse	yes		no		yes	metric												yes	in house	no	no	positive
#REF!	IB62			Anti-neoplastic & immune-modulating agents	efficacy	no	-		no	-	no	-	no	no	-	no	-	yes	negative	yes	mouse	yes		yes		yes	metric												yes	in house	yes	no	positive
#REF!	IB62			Anti-neoplastic & immune-modulating agents	efficacy	yes	40	no	no	-	no	-	no	no	-	no	-	no	-	yes	mouse	yes		yes		yes	both												yes	in house	yes	no	positive
#REF!	IB62				efficacy	no			no		no		no			no		no		no		yes		yes		yes	yes												yes	in-house	yes	no	negative
#REF!	IB62				efficacy	no			no		no		no			no		no		no		yes		yes		yes	yes												yes	in-house	yes	no	positive
#REF!	IB62				efficacy	no			no		no		no			no		no		no		yes		yes		yes	yes												yes	in-house	yes	no	negative
#REF!	IB63			Anti-infectives	efficacy	no	-		no	-	no	-	no	no	-	no	-	yes	positive	yes	mouse	yes		yes		yes	time-course	yes	yes	yes	no	yes	no		no		no		yes	peer reviewed	yes	no	positive
#REF!	IB63			Anti-infectives	efficacy	no	-		no	-	no	-	no	no	-	no	-	yes	positive	yes	mouse	yes		yes		yes	time-course												yes	peer reviewed	yes	no	positive
#REF!	IB63			Anti-infectives	efficacy	yes	8	no	no	-	no	-	no	no	-	no	-	yes	negative	yes	mouse	yes		no		yes	metric												yes	peer reviewed	no	yes	positive
#REF!	IB63			Anti-infectives	efficacy	yes	19	no	no	-	no	-	no	no	-	no	-	yes	negative	yes	mouse	yes		no		yes	metric												yes	peer reviewed	no	no	positive
#REF!	IB63			Anti-infectives	efficacy	no	-		no	-	yes	age	no	no	-	no	-	yes	negative	yes	mouse	yes		no		yes	metric												yes	peer reviewed	no	yes	positive
#REF!	IB63			Anti-infectives	efficacy	no	-		no	-	no	-	no	no	-	no	-	yes	wildtype, vehicle	yes	mouse	yes		no		no													yes	peer reviewed	no	no	positive
#REF!	IB63			Anti-infectives	efficacy	no	-		no	-	yes	age	no	no	-	no	-	yes	single substances vs. Combination	yes	mouse	yes		no		no													yes	in house	no	no	negative
#REF!	IB63			Anti-infectives	efficacy	no	-		no	-	no	-	no	no	-	no	-	yes	comparator arm	yes	mouse	yes		no		no													yes	both	no	no	inconclusive
#REF!	IB65			Alimentary tract & metabolism	efficacy	no	-		no	-	no	-	no	no	-	no	-	yes	negative	yes	primate	yes		no		yes	time-course	yes	yes	no		yes	no		yes		yes		yes	in house	no	no	positive
#REF!	IB65			Alimentary tract & metabolism	efficacy	no	-		no	-	no	-	no	no	-	no	-	no	-	yes	pigs	yes		no		yes	time-course												yes	in house	no	no	positive
#REF!	IB65			Alimentary tract & metabolism	efficacy	no	-		no	-	no	-	no	no	-	no	-	yes	negative	yes	rabbit	yes		no		yes	time-course												yes	in house	no	no	positive
#REF!	IB92			Anti-infectives	efficacy	yes	4	no	no	-	no	-	no	no	-	no	-	yes	negative	yes	mouse	yes		no		yes	metric	yes	yes	no		yes	yes		yes		yes		yes	in house	no	no	positive
#REF!	IB92			Anti-infectives	efficacy	no	-	-	no	-	no	-	no	no	-	no	-	yes	negative	yes	mouse	yes		no		yes	metric												yes	in house	no	no	positive
#REF!	IB92			Anti-infectives	efficacy	yes	32	no	no	-	no	-	no	no	-	no	-	no	-	yes	mouse	yes		no		yes	metric												yes	in house	no	no	positive
#REF!	IB92			Anti-infectives	efficacy	yes	28	no	no	-	no	-	no	no	-	no	-	yes	negative	yes	mouse	yes		no		yes	metric												yes	in house	no	yes	positive
#REF!	IB92			Anti-infectives	efficacy	no	-	-	no	-	no	-	no	no	-	no	-	yes	negative	yes	mouse	yes		no		yes	metric												yes	in house	no	no	positive
#REF!	IB92			Anti-infectives	efficacy	yes	4	no	no	-	no	-	no	no	-	no	-	yes	negative	yes	mouse	yes		no		yes	time-course												yes	in house	no	yes	positive
#REF!	IB92			Anti-infectives	efficacy	yes	36	no	no	-	no	-	no	no	-	no	-	yes	negative	yes	mouse	yes		no		yes	metric												yes	in house	no	yes	positive
#REF!	IB92			Anti-infectives	efficacy	yes	40	no	no	-	no	-	no	no	-	no	-	yes	positive	yes	mouse	yes		no		yes	metric												yes	in house	no	yes	positive
#REF!	IB92			Anti-infectives	efficacy	no	-	-	no	-	no	-	no	no	-	no	-	yes	positive	yes	mouse	yes		no		yes	metric												yes	peer reviewed	no	yes	positive
#REF!	IB92			Anti-infectives	efficacy	yes	unclear	no	no	-	no	-	no	no	-	no	-	no	-	yes	rabbit	yes		no		yes	metric												yes	in house	no	yes	positive
#REF!	IB92			Anti-infectives	efficacy	yes	12	no	no	-	no	-	no	no	-	no	-	yes	negative, positive	yes	mouse	yes		no		yes	metric												yes	in house	no	yes	positive
#REF!	IB105			Anti-neoplastic & immune-modulating agents	efficacy	no	-	-	no	-	no	-	no	no	-	no	-	no	-	yes	mouse	yes		no		yes	metric	yes	yes	no		yes	no	yes	yes		no		no		no	no	positive
#REF!	IB105			Anti-neoplastic & immune-modulating agents	efficacy	no	-	-	no	-	no	-	no	no	-	no	-	yes	negative	yes	mouse	yes		no		yes	metric												no		no	no	positive
#REF!	IB105			Anti-neoplastic & immune-modulating agents	efficacy	yes	40	no	no	-	yes	sex	no	no	-	no	-	yes	negative	yes	mouse	yes		yes		yes	metric												no		yes	yes	positive
#REF!	IB105			Anti-neoplastic & immune-modulating agents	efficacy	yes	40	no	no	-	yes	sex	no	no	-	no	-	yes	negative	yes	mouse	yes		yes		yes	metric												no		yes	yes	positive
#REF!	IB105			Anti-neoplastic & immune-modulating agents	efficacy	no	-	-	yes	no	no	-	no	no	-	no	-	yes	negative	yes	mouse	yes		yes		yes	time-course												no		yes	yes	positive
#REF!	IB105			Anti-neoplastic & immune-modulating agents	efficacy	yes	90	no	no	-	no	-	no	no	-	no	-	yes	negative	yes	mouse	yes		no		yes	both												no		yes	no	positive
#REF!	IB77					no			no		no		no			no		no		yes	chicken	yes		no		yes	no	yes	yes	no		yes	yes		yes		yes	rat, hamster, mouse	yes	in-house	no	no	positive
#REF!	IB77					no			no		no		no			no		no		yes	chicken	yes		no		yes	no												yes	in-house	no	no	positive
#REF!	IB77				efficacy	no			no		no		no			no		no		yes	chicken	yes		no		yes	no												yes	in-house	no	no	positive
#REF!	IB77				efficacy	no			no		no		no			no		no		yes	chicken	yes		no		yes	no												yes	in-house	no	no	positive
#REF!	IB77				efficacy	no			no		no		no			no		no		yes	mouse	yes		yes		yes	no												yes	in-house	no	no	positive
#REF!	IB77				efficacy	no			no		no		no			no		no		yes	mouse	yes		yes		yes	no												yes	in-house	no	no	negative
#REF!	IB77				efficacy	no			no		no		no			no		no		yes	mouse	yes		yes		yes	no												yes	in-house	no	no	unclear
#REF!	IB77				efficacy	no			no		no		no			no		no		yes	mouse	yes		yes		yes	no												yes	in-house	no	no	positive
#REF!	IB77				efficacy	no			no		no		no			no		no		yes	mouse	yes		yes		yes	no												yes	in-house	no	no	negative
#REF!	IB77				efficacy	no			no		no		no			no		no		yes	mouse	yes		yes		yes	no												yes	peer-reviewed	no	no	positive
#REF!	IB77				efficacy	no			no		no		no			no		no		yes	mouse	yes		yes		yes	no												yes	in-house	no	no	unclear
#REF!	IB77				efficacy	no			no		no		no			no		no		yes	mouse	yes		yes		yes	no												yes	peer-reviewed	no	no	positive
#REF!	IB77				efficacy	no			no		no		no			no		no		yes	hamster	yes		yes		yes	no												yes	peer-reviewed	no	no	positive
#REF!	IB77				efficacy	no			no		no		no			no		no		yes	hamster	yes		yes		yes	no												yes	in-house	no	no	positive
#REF!	IB77				efficacy	no			no		no		no			no		no		yes	mouse	yes		no		yes	no												yes	in-house	no	no	positive
#REF!	IB77				efficacy	no			no		no		no			no		no		yes	mouse	yes		no		yes	no												yes	peer-reviewed	no	no	positive
#REF!	IB77				efficacy	no			no		no		no			no		no		yes	rat	yes		no		yes	no												yes	in-house	no	no	positive
#REF!	IB77				efficacy	no			no		no		no			no		no		yes	rabbit	yes		no		yes	no												yes	in-house	no	no	positive
#REF!	IB77				efficacy	no			no		no		no			no		no		yes	rabbit	yes		no		yes	no												yes	in-house	no	no	positive
#REF!	IB77				efficacy	no			no		no		no			no		no		yes	mouse	yes		yes		yes	no												yes	in-house	no	no	unclear
#REF!	IB77				efficacy	no			no		no		no			no		no		yes	mouse	yes		yes		yes	no												yes	in-house	no	no	positive
#REF!	IB77				efficacy	no			no		no		no			no		no		yes	mouse	yes		yes		yes	no												yes	peer-reviewed	no	no	positive
#REF!	IB77				efficacy	no			no		no		no			no		no		yes	rat	yes		yes		yes	no												yes	in-house	no	no	positive
#REF!	IB77				efficacy	yes	31 (together with 4.1-54)	no	no		no		no			no		yes	unclear	yes	rat	yes		yes		yes	yes												yes	in-house	yes	no	positive
#REF!	IB77				efficacy	yes	31 (together with 4.1-54)	no	no		no		no			no		yes	unclear	yes	rat	yes		yes		yes	yes												yes	in-house	yes	no	positive
#REF!	IB77				efficacy	no			no		no		no			no		no		yes	rat	yes		yes		yes	no												yes	peer-reviewed	no	no	unclear
#REF!	IB77				efficacy	no			no		no		no			no		no		yes	mouse	yes		yes		yes	no												yes	peer-reviewed	no	no	positive
#REF!	IB77				efficacy	no			no		no		no			no		no		yes	mouse	yes		yes		yes	no												yes	peer-reviewed	no	no	positive
#REF!	IB77				efficacy	no			no		no		no			no		no		yes	mouse	yes		yes		yes	no												yes	in-house	no	no	negative
#REF!	IB77				efficacy	no			no		no		no			no		no		yes	mouse	yes		yes		yes	no												yes	in-house	no	no	unclear
#REF!	IB77				efficacy	no			no		no		no			no		no		yes	mouse	yes		yes		yes	no												yes	in-house	no	no	negative
#REF!	IB77				efficacy	no			no		no		no			no		no		yes	rat	yes		yes		yes	no												yes	peer-reviewed	no	no	positive
	IB1		1b	Anti-neoplastic & immune-modulating agents	efficacy	yes	42 + 36 (6 per group)	no	no	-	no	-	no	no	-	no		yes	negative	yes	Mouse	yes		yes		yes	both	yes	yes	no		no	no		yes		no		no		yes	yes	positive
	IB1			Anti-neoplastic & immune-modulating agents	efficacy	yes	40 (8 per group)	no	no	-	yes	sex	no	no	-	no		yes	negative	yes	Mouse	yes		yes		yes	both												no		yes	no	positive
	IB1			Anti-neoplastic & immune-modulating agents	efficacy	yes	32	no	no		no		no	no		no		yes	negative	yes	Mouse	yes		yes		yes	both												no		yes	no	positive
	IB2		2a	Rheumatology	efficacy	yes	28 (7 per group)	no	no		yes	sex	no	no		no		yes	negative	yes	Mouse	yes		no		yes	metric	no		yes	no	yes	no		yes		no		no		no	no	positive
	IB2			Rheumatology	efficacy	yes	30 (10 per group)	no	no		yes	sex	no	no		no		yes	negative	yes	Mouse	yes		no		yes	metric												yes	peer-reviewed	no	no	positive
	IB2			Rheumatology	efficacy	yes	30 (15 per group)	no	no		yes	sex, age	no	no		no		yes	negative	yes	Mouse	yes		no		yes	metric												yes	peer-reviewed	no	no	positive
	IB3		2	Anti-neoplastic & immune-modulating agents	efficacy	yes	8-12 per tumor type	no	no		no		no	no		no		yes	negative	yes	Mouse	yes		yes		yes	both	yes	yes	no		yes	no		yes		no		yes	in-house	yes	no	positive
	IB4		1	Anti-neoplastic & immune-modulating agents	efficacy	yes	10 per group	no	no		no		no	no		no		yes	negative	yes	Mouse	yes		yes		yes	metric	no		no		yes	yes		no		no		no		yes	yes	positive
	IB4			Anti-neoplastic & immune-modulating agents	efficacy	yes	11 per group	no	no		no		no	no		no		yes	negative	yes	Mouse	yes		yes		yes	metric												no		yes	yes	positive
	IB5		2a	Cardiovascular	efficacy	yes	3 per group		no		no		no	no		no		no		yes	dogs	yes		no		yes	both	yes	yes	no		yes	no		yes		yes		yes	in-house	no	no	positive
	IB5			Cardiovascular	efficacy	yes	9-15 per group	no	no		no		no	no		no		yes	negative	yes	hamster	yes		yes		yes	metric												yes	in-house	no	yes	positive
	IB5			Cardiovascular	efficacy	yes	13-15 per group	no	no		no		no	no		no		yes	positive, negative	yes	hamster	yes		no		yes	metric												yes	in-house	no	yes	positive
	IB5			Cardiovascular	efficacy	yes	10-14 per group	no	no		no		no	no		no		yes	negative	yes	hamster	yes		no		yes	metric												yes	in-house	no	yes	positive
	IB5			Cardiovascular	efficacy	yes	4 per group	no	no		no		no	no		no		yes	negative	yes	dogs	yes		yes		yes	both												yes	in-house	no	yes	positive
	IB6		2a	Anti-neoplastic & immune-modulating agents	efficacy	yes	8 per group	no	no		no		no	no		no		yes	positive, negative	yes	Mouse	yes		no		yes	metric	yes	yes	no		yes	no		no		no		yes	in-house	yes	yes	positive
[truncated: 41 more columns]

## Sheet: results of doublecheck
	Sample size			Randomisation		Baseline characterization		Blinded assessment			Exclusion of data from analysis		Controls		Model choice						Outcome choice		Dose reponse (RATE ON IB LEVEL)		Age matched to patients (RATE ON IB LEVEL)		Mechanistic evidence (RATE ON IB LEVEL)	Replication of experiment (RATE ON IB LEVEL)		Replication in different model (RATE ON IB LEVEL)		Replication in different species (RATE ON IB LEVEL)		Citation of references		Reporting on direction of results								Sample size			Randomisation		Baseline characterization
	Is sample size reported, Yes or no?	If yes, how many?	If yes, is sample size calculation reported, Yes or no?	Is randomisation reported, Yes or no?	If yes, describe the method used to generate the randomization sequence.?	Is baseline characterization reported, Yes or no?	If yes, what type?	Is blinded assessment for treatment allocation reported, Yes or no?	Is blinded assessment for outcome assessment reported, Yes or no?	If yes, when?	Is exclusion of data reported, Yes or no?	If yes, justification?	Is control group reported, Yes or no?	If yes, what type of control?	Is the species of animal reported?	If yes, what species?	Is the type of model reported?	If yes, what model?	Is the specifications of model reported?	If yes, details?	Is the outcome choice reported, Yes or no?	If yes, is the metric or time-course or both reported?	Is dose response reported? Yes or no?	If yes, is positive reponse reported, Yes or no?	Is the age of animals reported, Yes or no?	If yes, is it matched to patients?	Yes or no?	Is there replication of experiment, Yes or no?	If no, is there other similar study?	Is there replication in different model, Yes or no?	If yes, model type?	Is there replication in different species, Yes or no?	If yes, species type?	Is there references reported, Yes or no?	If yes, what type of references?	Is effect size reported? Yes or no? (Step 1)	Is significant value reported? Yes or no? (Step 2)	Was the investigation positive, inconclusive or negative?
	■ Does the experiment report sample sizes for all extractable groups? ■ Is information provided on the number of animal per treatment group or total number of animal for the whole experiment?	n = ?	■ Has a power calculation been performed a priori to determine sample size? ■ Select no if there are no explicit statements about sample size determination.	■ Were animals randomly assigned to treatment? ■ Select unclear if there are no explicit statements about allocation.	Group designation, Cage randomization, Permanent designation, Randomization to treatment	■ Was the emergence of confounding physiological variables monitored and addressed (e.g. blood pressure, body temperature)? ■ Were the groups similar at baseline or were they adjusted for confounders in the analysis? ■ Was the distribution of relevant baseline characteristics balanced for the intervention and control groups? ■ If relevant, did the investigators adequately adjust for unequal distr…	Sex, age, immune status, weight, microbial status of the animal	■ Was treatment allocation concealed from the investigators during the experiment? ■ Select no if there are no explicit statements about blinding to treatment allocation.	■ Were investigators blinded to treatment allocation during outcome assessment? ■ Select no if there are no explicit statements about blinding to outcome assessment.		■ Do studies explain the flow of animals from inclusion through to analysis? ■ Has every animal been accounted for, from entry into experiment through treatment, outcome assessment, sacri ce and analysis?	Animal death	■ Were appropriate controls used in all in vivo experiments (e.g. positive, negative)?	Positive control, negative control, sham, comparator arm	Mouse, rat, dog, monkey, etc.		Induced or Experimental, spontaneous (xenograft, orthotopic), transgenic, type of disease		Tumor size, etc.		Endpoints, type of measurement (survival, tumor shrinkage, etc), time-course of measurement, mean survival		■ Was there a demonstration of dose-response relationship of the adverse effect? ■ Was there a time course (e.g., onset and duration of response) of the adverse effect? ■ Was the doses eliciting the adverse effect compared to the doses eliciting the primary pharmacodynamic effect in the test species or the proposed therapeutic effect in humans? ■ Minimum of 3 different doses		■ Is age of animals mentioned?	■ Check inclusion criteria of patients		■ Is it the same model? ■ Is it the same drug? ■ Is it measuring the same outcome?		■ Whether efficacy studies were replicated in more than one model. ■ Is it the same species?	■ Different disease type, different route administration, different dosage form	■ Whether efficacy studies were replicated in more than one species.		■ If there is internal study number, citation, … then it is a yes.	Peer-reviewed, in house data		■ Is there a p-value reported in the figure description or in the experiment results?	■ If p value significant (typically ≤ 0.05), then it is positiv.e
	0.0681818	0.0681818	0.0530303	0.0530303	0.0530303	0.106061	0.106061	0.0530303	0.0530303	0.0530303	0.0606061	0.0606061	0.166667	0.166667	0.0530303	0.0530303	0.0530303	0.0530303	0.0757576	0.0757576	0.0681818	0.121212	0.1875	0.0625	0	0	0.125	0.0625	0	0.125	0	0.0625	0	0.0606061	0.0606061	0.0606061	0.0909091	0.0530303
Total number	132	132	132	132	132	132	132	132	132	132	132	132	132	132	132	132	132	132	132	132	132	132	16	16	16	16	16	16	16	16	16	16	16	132	132	132	132	132
Number of changes	9	9	7	7	7	14	14	7	7	7	8	8	22	22	7	7	7	7	10	10	9	16	3	1	0	0	2	1	0	2	0	1	0	8	8	8	12	7
	0.0631313			0.0530303		0.106061		0.0530303			0.0606061		0.166667		0.0606061						0.094697		0.125		0		0.125	0.03125		0.0625		0.03125		0.0606061		0.0681818			0.072601
	0.936869			0.94697		0.893939		0.94697			0.939394		0.833333		0.939394						0.905303		0.875		1		0.875	0.96875		0.9375		0.96875		0.939394		0.931818			0.927399
Sum total	3740
Sum changed	274	0.073262
	Rated by CF	Rated by SW	Rated by WC
PCES	77	75	132
IB	10	8	16

## Sheet: Compilation
Efficacy studies			Evaluate in light of threats to internal validity													Evaluate in light of threats to construct validity														Evaluate in light of threats to external validity						Others
			Sample size			Randomisation		Blinded assessment		Exclusion of data from analysis		Controls		Dose reponse (RATED ON IB LEVEL)		Baseline characterization		Model choice						Mechanistic evidence (RATED ON IB LEVEL)	Outcome choice			Age matched to patients (RATED ON IB LEVEL)		Replication of experiment		Replication in different model		Replication in different species		References		Inferential statistics
			yes or no?	If yes, how many?	Justification?	yes or no?	If yes, type of randomization	yes or no?	If yes, when?	yes or no?	If yes, justification?	yes or no?	If yes, what type of control?	yes or no?	If yes, positive reponse reported?	yes or no?	If yes, what type?	Reporting of species?	If yes, what species?	Reporting of model?	If yes, what model?	Reporting of specifications?	If yes, details	yes or no?	yes or no?		If yes, justification?	yes or no?	Is it matched to patients?	yes or no?	If no, is there other similar study?	yes or no?	If yes, model type?	yes or no?	If yes, species type?	yes or no?	If yes, what type of references	yes or no?	Is effect size reported?	Effect size value?	Is it significant or not?	Significant value?
Coding criteria							Group Designation, Cage Randomization, Permanent Designation, Randomization to Treatment	Coding of animals, aims and groups of treatments investigated		Statement of animal flow, number of deaths.			Positive control, negative control, sham, comparator arm	Minimum of 3 different doses, statement of dose reponse		Sex, age, immune status, weight, microbial status of the animal	(OPEN QUESTION: Maybe too time consuming? Decide after pilot test with CF and JK)	Mouse, rat, dog, monkey, etc.		Induced (or Experimental), spontaneous (xenograft, orthotopic), transgenic, type of disease		Tumor size, etc.		(OPEN QUESTION: Maybe too time consuming? Decide after pilot test with CF and JK)	METRICS Endpoints, type of measurement (survival, tumor shrinkage, etc), mean survival	TIMING (timing of measurement)	An outcome is considered to be fully reported if the metrics and timing is provided	Is age of animals mentioned?	Check inclusion criteria of patients	Is it the same model?Is it the same drug? Is it measuring the same outcome?		Is it the same species?	Different disease type, different route administration, different dosage form				Peer-reviewed, in house data
IB1		no efficacy
IB2	MC38.OVA Colorectal model in C57BL6 mice	efficacy	no	-	-	no	-	no	-	no	-	yes	Positive control	no	-	no	-	yes	Mouse	yes	xenograft	yes	tumor size at day 0	yes	yes	yes	yes	no	-	no	no	yes	Different disease type	no	-	yes	In house	no	yes	118%, 116%, 119% tumor growth inhibition	no
IB2	MC38 Colorectal model in C57BL6 mice	efficacy	no	-	-	no	-	no	-	no	-	yes	Positive control	no	-	no	-	yes	Mouse	yes	xenograft	yes	tumor size at day 0	yes	yes	yes	yes	no	-	no	no	yes	Different disease type	no	-	yes	In house	no	yes	76%, 98%,103% tumor growth inhibition	no
IB2	CT26 colorecteal model in BALB/c mice	efficacy	no	-	-	no	-	no	-	no	-	yes	Positive control	no	-	no	-	yes	Mouse	yes	xenograft	yes	tumor size at day 0	yes	yes	yes	yes	no	-	no	no	yes	Different disease type	no	-	yes	In house	no	yes	92% tumor growth inhibition	no
IB2	Cloudman S91 melanoma model in DBA/2 mice	efficacy	no	-	-	no	-	no	-	no	-	yes	Positive control	no	-	no	-	yes	Mouse	yes	xenograft	yes	tumor size at day 0	yes	yes		yes	no	-	no	no	yes	Different disease type	no	-	yes	In house	no	yes	78% tumor growth inhibition	no
IB3	Tail tip bleeding	efficacy	no	-	-	no	-	no	-	no	-	yes	Positive control, negative control	no	-	yes	Bodyweight	yes	Mouse	yes	Tail tip bleeding	yes		?	yes	yes	yes	no	-	no	no	no	no	no	no	no	-	yes	yes	22 mg/g BW
IB3	Carotid Occlusion Model	efficacy		12	no	no	-	no	-	no	-	yes	Positive control, negative control	no	-	yes	Sex	yes	Mouse	yes	Carotid Occlusion Model	yes		?	yes	yes	yes	no	-	no	no	no	no	no	no	no	-	yes	yes	6.0 min
IB4	DOD15077-05-D	efficacy	no		no	no	-	no	-	no	-	no	-	no	-	no	-	no	-	yes	xenograft	no	-		yes	no	no			no		yes		no		yes	in house	yes	no		yes	p 0,004
IB4	OD14848m-05-A	efficacy	no		no	no	-	no	-	no	-	no	-	no	-	no	-	no	-	yes	xenograft	no	-		yes	no	no			no		yes		no		yes	in house	yes	no		yes	p 0,041
IB4	1041806-05-B	efficacy	no		no	no	-	no	-	no	-	no	-	no	-	no	-	no	-	yes	xenograft	no	-		yes	no	no			no		yes		no		yes	in house	yes	no		yes	p 0,004
IB4	1050304-05A	efficacy	no		no	no	-	no	-	no	-	no	-	no	-	no	-	no	-	yes	xenograft	no	-		yes	no	no			no		yes		no		yes	in house	yes	no		yes	p 0,007
IB4	D5124-06-02	efficacy	no		no	no	-	no	-	no	-	no	-	no	-	no	-	no	-	yes	xenograft	no	-		yes	no	no			no		yes		no		yes	in house	yes	no		yes	p 0,022
IB4	1051178-05-A	efficacy	no		no	no	-	no	-	no	-	no	-	no	-	no	-	no	-	yes	xenograft	no	-		yes	no	no			no		yes		no		yes	in house	yes	no		yes	p <0,001
IB4	Dose escalation of Vismodegib vs subcu murine medulloblastoma 09-2968	efficacy	yes	5-7 size per group, 9 groups	no	no	-	no	-	no	-	yes	negative	yes	yes	no	-	yes	murine	yes	xenograft	Tumors were allowed to grow to a range of 100−500 mm 3			yes	yes	yes	no	-	no		no		no		yes	in hiouse	no	no		no	-
IB5	Therapeutic method for inhibition & dissolution of fibrosis-dog	efficacy	no			no	-	no	-	no	-	no	-	no	-	no	-	yes	Dog	yes	Fibrosis model	no	no	no	no	no	yes	yes		no		no		no		yes	In house	no	no		no	-
IB5	In vivo study in post-treatment effect of S-7701 in bleomycin-i	efficacy	no			no	-	no	-	no	-	no	-	no	-	no	-	yes	Mouse	yes	bleomycin-induced pulmonary fibrosis	no	no	no	no	no	no	no		no		no		no		yes	In house	no	no		no	-
IB6	Single-agent activity taxane-resistant colon cancer [U05-1888]),	efficacy	no	-	-	no	-	no	-	no	-	no	-	yes	yes	yes	Nude	yes	Mouse	yes	Xenograft	no	yes	yes	no	no	no	-		no	yes	yes	Xenograft	no	-	yes	In house	no	yes	-	-	-
IB6	Single-agent activity MLL-rearranged AML cell line [U11-1121-01]	efficacy	no	-	-	no	-	no	-	no	-	no	-	yes	yes	yes	Nude	yes	Mouse	yes	Xenograft	no	yes	yes	no	no	no	-		no	yes	yes	Xenograft	no	-	yes	In house	no	-	-	-	-
IB6	Single-agent activity disseminated lymphoma model [U05-2387].	efficacy	no	-	-	no	-	no	-	no	-	no	-	yes	yes	yes	Nude	yes	Mouse	yes	Xenograft	no	yes	no	no	no	no	-		no	yes	yes	Xenograft	no	-	yes	In house	no	-	-	-	-
IB6	Combination therapy NCI-H460 xenograft study	efficacy	no	-	-	no	-	no	-	no	-	yes	Postive control	no	-	yes	Nude	yes	Mouse	yes	Xenograft	no	?	no	no	no	no	-		no	yes	yes	Xenograft	no	-	yes	In house	no	-	-	-	-
IB6	Combination therapy TOV-21G ovarian cancer	efficacy	no	-	-	no	-	no	-	no	-	yes	Postive control	no	-	yes	Nude	yes	Mouse	yes	Xenograft	no	?	no	no	no	no	-		no	yes	yes	Xenograft	no	-	yes	In house	no	-	-	-	-
IB6	Combination therapy AML xenograft model with cytarabine	efficacy	no	-	-	no	-	no	-	no	-	yes	Postive control	no	-	yes	Nude	yes	Mouse	yes	Xenograft	no	?	no	no	no	no	-		no	yes	yes	Xenograft	no	-	yes	In house	no	-	-	-	-
IB6	Combination therapy AML xenograft model with decitabine	efficacy	no	-	-	no	-	no	-	no	-	yes	Postive control	no	-	yes	Nude	yes	Mouse	yes	Xenograft	no	?	no	no	no	no	-		no	yes	yes	Xenograft	no	-	yes	In house	no	-	-	-	-
IB6	Combination therapy AML xenograft model with azacitidine	efficacy	no	-	-	no	-	no	-	no	-	yes	Postive control	no	-	yes	Nude	yes	Mouse	yes	Xenograft	no	?	no	no	no	no	-		no	yes	yes	Xenograft	no	-	yes	In house	no	-	-	-	-
IB7	Breast cancer	efficacy	no	-	-	no	-	no	-	no	-	no	-	no	-	yes	nude	yes	mice	yes	xenograft	no	yes	no	no	no	no			no		yes		no		yes	In house					-
IB7	Ovary	efficacy	no	-	-	no	-	no	-	no	-	no	-	no	-	yes	nude	yes	mice	yes	xenograft	no		no	no	no	no			no		yes		no		yes	In house					-
IB7	disseminated model of AML [n00232929-01]	efficacy	no	-	-	no	-	no	-	no	-	no	-	no	-	yes	nude	yes	mice	yes	xenograft	no		no	no	no	no			no		yes		no		yes	In house					-
IB7	disseminated model of AML[P15- 00294] Rudolph D, et al. Efficacy and mechanism of action of volasertib, a potent and selective inhibitor of Polo-like kinases, in preclinical models of acute myeloid leukemia. J Pharmacol Exp Ther. 2015	efficacy	no	-	-	no	-	no	-	no	-	no	-	no	-	yes	nude	yes	mice	yes	xenograft	no		no	no	no	no			no		yes		no		yes	Peer reviewed					-
IB7	Single-agent activity for cancers of the colon [U05-1895	efficacy	no	-	-	no	-	no	-	no	-	no	-	yes	yes	yes	Nude	yes	Mouse	yes	Xenograft	no	yes	yes	no	no	no	-		no	yes	yes	Xenograft	no	-	yes	In house	no	yes	-	-	-
IB7	Single-agent activity pancreas [U05-1897]	efficacy	no	-	-	no	-	no	-	no	-	no	-	yes	yes	yes	Nude	yes	Mouse	yes	Xenograft	no	yes	yes	no	no	no	-		no	yes	yes	Xenograft	no	-	yes	In house	no	yes	-	-	-
IB7	Single-agent activity lung (NSCLC) [U05-1887]	efficacy	no	-	-	no	-	no	-	no	-	no	-	yes	yes	yes	Nude	yes	Mouse	yes	Xenograft	no	yes	yes	no	no	no	-		no	yes	yes	Xenograft	no	-	yes	In house	no	yes	-	-	-
IB7	Single-agent activity taxane-resistant colon cancer [U05-1888]),	efficacy	no	-	-	no	-	no	-	no	-	no	-	yes	yes	yes	Nude	yes	Mouse	yes	Xenograft	no	yes	yes	no	no	no	-		no	yes	yes	Xenograft	no	-	yes	In house	no	yes	-	-	-
IB7	Single-agent activity MLL-rearranged AML cell line [U11-1121-01]	efficacy	no	-	-	no	-	no	-	no	-	no	-	yes	yes	yes	Nude	yes	Mouse	yes	Xenograft	no	yes	yes	no	no	no	-		no	yes	yes	Xenograft	no	-	yes	In house	no	-	-	-	-
IB7	Single-agent activity disseminated lymphoma model [U05-2387].	efficacy	no	-	-	no	-	no	-	no	-	no	-	yes	yes	yes	Nude	yes	Mouse	yes	Xenograft	no	yes	no	no	no	no	-		no	yes	yes	Xenograft	no	-	yes	In house	no	-	-	-	-
IB7	Combination therapy NCI-H460 xenograft study	efficacy	no	-	-	no	-	no	-	no	-	yes	Postive control	no	-	yes	Nude	yes	Mouse	yes	Xenograft	no	?	no	no	no	no	-		no	yes	yes	Xenograft	no	-	yes	In house	no	-	-	-	-
IB7	Combination therapy TOV-21G ovarian cancer	efficacy	no	-	-	no	-	no	-	no	-	yes	Postive control	no	-	yes	Nude	yes	Mouse	yes	Xenograft	no	?	no	no	no	no	-		no	yes	yes	Xenograft	no	-	yes	In house	no	-	-	-	-
IB7	Combination therapy AML xenograft model with cytarabine	efficacy	no	-	-	no	-	no	-	no	-	yes	Postive control	no	-	yes	Nude	yes	Mouse	yes	Xenograft	no	?	no	no	no	no	-		no	yes	yes	Xenograft	no	-	yes	In house	no	-	-	-	-
IB7	Combination therapy AML xenograft model with decitabine	efficacy	no	-	-	no	-	no	-	no	-	yes	Postive control	no	-	yes	Nude	yes	Mouse	yes	Xenograft	no	?	no	no	no	no	-		no	yes	yes	Xenograft	no	-	yes	In house	no	-	-	-	-
IB7	Combination therapy AML xenograft model with azacitidine	efficacy	no	-	-	no	-	no	-	no	-	yes	Postive control	no	-	yes	Nude	yes	Mouse	yes	Xenograft	no	?	no	no	no	no	-		no	yes	yes	Xenograft	no	-	yes	In house	no	-	-	-	-
IB8	n00240090-01 Nickolaus P. In-vivo inhibition by BI 113823 TA of LPS-induced neutrophil influx into the bronchoalveolar lavage of rats. BI 113823- Nickolaus- n00240090-01, 09 Febr 2015	efficacy	no			no	-	no		no		yes	negative, positive	yes	yes	yes	Wistar	yes	rat	yes	rat lung LPS model.		normalized number of neutrophils in BALF of rats	yes	yes	yes	yes	no		no		no		no		yes	In house	no	yes	75% inhibition (vs the untreated LPS positive control group) of neutrophil influx was observed	no	-
IB8	n00240091-01 Nickolaus P. Inhibition by BI 113823 TA of smoke-induced neutrophil influx into the broncho-alveolar lavage fluid (BALF) and smoke-induced goblet cell metaplasia in the airway epithelium of rats. BI 113823- Nickolaus-n00240091-01, 23 Jan 2015.	efficacy	no			no	-	no		no		yes	Negative	yes	yes	yes	Wistar	yes	rat	yes	smoke-induced neutrophil influx	yes	normalized number of neutrophils in BAL normalized number of goblet cells per square mm in the airway epithelium	yes	yes	yes	yes	no		no		no		no		yes	In house	no	yes	Three times daily treatment of the animals with BI 113823 TA via gavage in Natrosol/Tween suspension at doses of 3, 10, and 30 mg/kg in this disease related model produced a clear inhibition of the neutrophil influx into the BALF (-29, -45 and -37% respectively) and the development of goblet cell metaplasia (-31, -61 and -33% respectively).	no
IB9	RCC Study N° 856131	efficacy	yes	48		no		no		no		yes	Positive	no		no		yes	Rat	no		no			no	no	no	no		yes		no		no		yes	In house	no	no			-
IB9	(RCC Study N° 858572)	efficacy	yes	70		no	-	no		no		yes	Positive, Negative	yes	yes	no		yes	Rat	no		no			no	no	no	no		yes		no		no		yes	In house	no	no			-
IB9	RCC Study N° A22263	efficacy	yes	50		no	-	no		no		yes	Negative	yes	yes	yes	Sex, young adult	yes	Rat	yes	Intra-articular Injection of Monosodium Urate: An Animal Model for Knee-Joint Arthritis	yes	yes	yes	yes	yes	yes	?		no	yes	no		no		yes	In house	no	no		no	-
IB9	RCC Study N° A81573	efficacy	yes	48		no	-	no		yes	2 rats died	yes	Negative	yes	yes	no		yes	Rat	yes	Intra-articular Injection of Monosodium Urate: An Animal Model for Knee-Joint Arthritis	yes	yes	yes	yes	yes	no	-								yes	In house	no	no			-
IB13	4.2.1 Activity of Cabozantinib in the Transgenic RIP-Tag2 Model System *Figure 4.1a	efficacy	no	-	no	no	-	no		yes	1 death in the treatment group from gavage injury	yes	Negative, positive	no		no		yes	Mice	yes	RIP-Tag2 mouse model of neuroendocrine pancreatic cancer that spontaneously develops aggressive tumors	no	no	yes	no	no	no	?		no		no		no		yes	Peer-reviewed	yes	yes	The number of liver metastases was 5-fold greater in anti-VEGF antibody-treated animals compared with vehicle-treated animals, and no liver metastases were detected in cabozantinib-treated animals	yes	P < 0.05
IB13	4.2.1 Activity of Cabozantinib in the Transgenic RIP-Tag2 Model System *Figure 4.1b	efficacy	yes	6	no	no	-	no		yes	1 death in the treatment group from gavage injury	yes	Negative, positive	no		no		yes	Mice	yes	RIP-Tag2 mouse model of neuroendocrine pancreatic cancer that spontaneously develops aggressive tumors	no	no	yes	yes	yes	from age 14 to 17 weeks	?		no		no		no		yes	Peer-reviewed	yes	yes	Median survival was 14.7 weeks for vehicle-treated animals (n = 12) and 16.4 weeks for anti-VEGF antibody-treated animals (n = 7; P < 0.05 vs vehicle), and all cabozantinib-treated animals survived for the full 20 weeks of observation (n = 6; P < 0.05 vs vehicle and anti-VEGF antibody;	yes	P < 0.05

## Sheet: IB1
Efficacy studies		Evaluate in light of threats to internal validity														Efficacy studies		Evaluate in light of threats to construct validity										Efficacy studies		Evaluate in light of threats to external validity						Others
		Sample size			Randomisation		Blinded assessment		Exclusion of data from analysis		Controls		Dose reponse (RATED ON IB LEVEL)					Baseline characterization		Model choice			Mechanistic evidence (RATED ON IB LEVEL)	Outcome choice		Age matched to patients (RATED ON IB LEVEL)				Replication of experiment		Replication in different model		Replication in different species		References		Inferential statistics
		Yes or no?	If yes, how many?	Justification?	Yes or no?	If yes, type of randomization	Yes or no?	If yes, when?	Yes or no?	If yes, justification?	Yes or no?	If yes, what type of control?	Yes or no?	If yes, positive reponse reported?	If no, justification?			Yes or no?	If yes, what type?	Reporting of species?	Reporting of model?	Reporting of specifications?	Yes or no?	Yes or no?	If yes, justification?	Yes or no?	Is it matched to patients?			Yes or no?	If no, is there other similar study?	Yes or no?	If yes, model type?	Yes or no?	If yes, species type?	Yes or no?	If yes, what type of references	Yes or no?	Is effect size reported?	Effect size value?	Is it significant or not?	Significant value?
Coding criteria						Group Designation, Cage Randomization, Permanent Designation, Randomization to Treatment	Coding of animals, aims and groups of treatments investigated		Statement of animal flow, number of deaths.			Positive control, negative control, sham, comparator arm	Minimum of 3 different doses, statement of dose reponse			Coding criteria		Sex, age, immune status, weight, microbial status of the animal	(OPEN QUESTION: Maybe too time consuming? Decide after pilot test with CF and JK)	Mouse, rat, dog, monkey, etc.	Induced (or Experimental), spontaneous (xenograft, orthotopic), transgenic, type of disease	Tumor size, etc.	(OPEN QUESTION: Maybe too time consuming? Decide after pilot test with CF and JK)	(DIFFERENTIATE BETWEEN METRICS AND TIMING?) Endpoints, type of measurement (survival, tumor shrinkage, etc), timing of measurement, mean survival	(NEEDED?)	Is age of animals mentioned?	Check inclusion criteria of patients	Coding criteria		Is it the same model?Is it the same drug? Is it measuring the same outcome?		Is it the same species?	Different disease type, different route administration, different dosage form				Peer-reviewed, in house data
IB1	No efficacy study															IB1												IB1

## Sheet: IB2
Efficacy studies			Evaluate in light of threats to internal validity														Efficacy studies		Evaluate in light of threats to construct validity														Efficacy studies		Evaluate in light of threats to external validity						Others
			Sample size			Randomisation		Blinded assessment		Exclusion of data from analysis		Controls		Dose reponse (RATED ON IB LEVEL)					Baseline characterization		Model choice						Mechanistic evidence (RATED ON IB LEVEL)	Outcome choice			Age matched to patients (RATED ON IB LEVEL)				Replication of experiment		Replication in different model		Replication in different species		References		Inferential statistics
			Yes or no?	If yes, how many?	Justification?	Yes or no?	If yes, type of randomization	Yes or no?	If yes, when?	Yes or no?	If yes, justification?	Yes or no?	If yes, what type of control?	Yes or no?	If yes, positive reponse reported?	If no, justification?			Yes or no?	If yes, what type?	Reporting of species?		Reporting of model?		Reporting of specifications?		Yes or no?	Metric Yes or no?	Timing Yes or no?	Full reporting of outcome choice, Y or N	Yes or no?	Is it matched to patients?			Yes or no?	If no, is there other similar study?	Yes or no?	If yes, model type?	Yes or no?	If yes, species type?	Yes or no? If there is internal study number, citation, … then it is a yes	If yes, what type of references	Yes or no?	Is effect size reported?	Effect size value?	Is significant value reported?	Was the investigation positive, inconclusive or negative?	Significant value?
Coding criteria		Efficacy , Yes, no or unclear					Group Designation, Cage Randomization, Permanent Designation, Randomization to Treatment	Coding of animals, aims and groups of treatments investigated		Statement of animal flow, number of deaths.			Positive control, negative control, sham, comparator arm	Minimum of 3 different doses, statement of dose reponse			Coding criteria		Sex, age, immune status, weight, microbial status of the animal	(OPEN QUESTION: Maybe too time consuming? Decide after pilot test with CF and JK)	Mouse, rat, dog, monkey, etc.		Induced (or Experimental), spontaneous (xenograft, orthotopic), transgenic, type of disease		Tumor size, etc.		(OPEN QUESTION: Maybe too time consuming? Decide after pilot test with CF and JK)	(DIFFERENTIATE BETWEEN METRICS AND TIMING?) Endpoints, type of measurement (survival, tumor shrinkage, etc), timing of measurement, mean survival		(NEEDED?)	Is age of animals mentioned?	Check inclusion criteria of patients	Coding criteria		Is it the same model?Is it the same drug? Is it measuring the same outcome?		Is it the same species?	Different disease type, different route administration, different dosage form				Peer-reviewed, in house data					if p value significant, then it is positive
IB2	MC38.OVA Colorectal model in C57BL6 mice		No	-	-	No	-	No	-	No	-	Yes	Positive control	No	-	No	IB2	MC38.OVA Colorectal model in C57BL6 mice	No	-	Yes		Yes		Yes		Yes	Yes	Yes	Yes	No	-	IB2	MC38.OVA Colorectal model in C57BL6 mice	No	No	Yes	Different disease type	No	-	Yes	In house	No	Yes	118%, 116%, 119% tumor growth inhibition	No		-
	MC38 Colorectal model in C57BL6 mice		No	-	-	No	-	No	-	No	-	Yes	Positive control	No	-	No		MC38 Colorectal model in C57BL6 mice	No	-	Yes		Yes		Yes		Yes	Yes	Yes	Yes	No	-		MC38 Colorectal model in C57BL6 mice	No	No	Yes	Different disease type	No	-	Yes	In house	No	Yes	76%, 98%,103% tumor growth inhibition	No		-
	CT26 colorecteal model in BALB/c mice		No	-	-	No	-	No	-	No	-	Yes	Positive control	No	-	No		CT26 colorecteal model in BALB/c mice	No	-	Yes		Yes		Yes		Yes	Yes	Yes	Yes	No	-		CT26 colorecteal model in BALB/c mice	No	No	Yes	Different disease type	No	-	Yes	In house	No	Yes	92% tumor growth inhibition	No		-
	Cloudman S91 melanoma model in DBA/2 mice		No	-	-	No	-	No	-	No	-	Yes	Positive control	No	-	No		Cloudman S91 melanoma model in DBA/2 mice	No	-	Yes		Yes		Yes		Yes	Yes		Yes	No	-		Cloudman S91 melanoma model in DBA/2 mice	No	No	Yes	Different disease type	No	-	Yes	In house	No	Yes	78% tumor growth inhibition	No		-
	Evaluation of the Immune Response to Lymphocytic		No	-	-	No	-	No	-	No	-	No	-	No	-	No		Evaluation of the Immune Response to Lymphocytic	No	-	Yes		Yes		No		Yes	Yes	Yes	Yes	No	-		Evaluation of the Immune Response to Lymphocytic	No	No	Yes	Diffent clone strain	No	-	Yes	In house
	Testing Different Anti−PD-L1 Antibodies and Times of		No	-	-	No	-	No	-	No	-	No	-	No	-	No		Testing Different Anti−PD-L1 Antibodies and Times of	No	-	Yes		Yes		No		Yes	Yes	Yes	Yes	No	-		Testing Different Anti−PD-L1 Antibodies and Times of	No	No	Yes	Diffent clone strain	No	-	Yes	In house
	Evaluation of Anti−PD-L1 Antibody Dose Response in		No	-	-	No	-	No	-	No	-	No	-	Yes	Yes	-		Evaluation of Anti−PD-L1 Antibody Dose Response in	No	-	Yes		Yes		No		Yes	Yes	Yes	Yes	No	-		Evaluation of Anti−PD-L1 Antibody Dose Response in	No	No	Yes	Diffent clone strain	No	-	Yes	In house
	Evaluation of the Host Response to Armstrong and CL-13		No	-	-	No	-	No	-	No	-	No	-	No	-	No		Evaluation of the Host Response to Armstrong and CL-13	No	-	Yes		Yes		No		Yes	No	Yes	Yes	No	-		Evaluation of the Host Response to Armstrong and CL-13	No	No	Yes	Diffent clone strain	No	-	Yes	In house
	Single Dose of Anti−PD-L1 Antibody at Different Times during In		No	-	-	No	-	No	-	No	-	No	-	No	-	No		Single Dose of Anti−PD-L1 Antibody at Different Times during In	No	-	Yes		Yes		No		No	Yes	Yes	Yes	No	No		Single Dose of Anti−PD-L1 Antibody at Different Times during In	No	No	Yes	Diffent clone strain	No		Yes	In house
	Studies to Address Mechanism of Anti−PD-L1 Enhanced		No	-	-	No	-	No	-	No	-	No	-	No	-	No		Studies to Address Mechanism of Anti−PD-L1 Enhanced	No	-	Yes		Yes		No		Yes	Yes	Yes	Yes	No	No		Studies to Address Mechanism of Anti−PD-L1 Enhanced	No	No	Yes	Diffent clone strain	No		Yes	In house
	Evaluation of the Combined Effects of Adenovirus		No	-	-	No	-	No	-	No	-	No	-	No	-	No		Evaluation of the Combined Effects of Adenovirus	No	-	Yes		Yes		No		Yes	Yes	Yes	Yes	No	No		Evaluation of the Combined Effects of Adenovirus	No	No	Yes	Diffent clone strain	No		Yes	In house

## Sheet: IB3
Efficacy studies		Evaluate in light of threats to internal validity														Efficacy studies		Evaluate in light of threats to construct validity														Efficacy studies		Evaluate in light of threats to external validity						Others
		Sample size			Randomisation		Blinded assessment		Exclusion of data from analysis		Controls		Dose reponse (RATED ON IB LEVEL)					Baseline characterization		Model choice						Mechanistic evidence (RATED ON IB LEVEL)	Outcome choice			Age matched to patients (RATED ON IB LEVEL)				Replication of experiment		Replication in different model		Replication in different species		References		Inferential statistics
		Yes or no?	If yes, how many?	Justification?	Yes or no?	If yes, type of randomization	Yes or no?	If yes, when?	Yes or no?	If yes, justification?	Yes or no?	If yes, what type of control?	Yes or no?	If yes, positive reponse reported?	If no, justification?			Yes or no?	If yes, what type?	Reporting of species?	If yes, what type?	Reporting of model?	If yes, what type	Reporting of specifications?		Yes or no?	Yes or no?		If yes, justification?	Yes or no?	Is it matched to patients?			Yes or no?	If no, is there other similar study?	Yes or no?	If yes, model type?	Yes or no?	If yes, species type?	Yes or no?	If yes, what type of references	Yes or no?	Is effect size reported?	Effect size - postive or not?	Is it significant or not?	Significant value?
Coding criteria						Group Designation, Cage Randomization, Permanent Designation, Randomization to Treatment	Coding of animals, aims and groups of treatments investigated		Statement of animal flow, number of deaths.			Positive control, negative control, sham, comparator arm	Minimum of 3 different doses, statement of dose reponse			Coding criteria		Sex, age, immune status, weight, microbial status of the animal	(OPEN QUESTION: Maybe too time consuming? Decide after pilot test with CF and JK)	Mouse, rat, dog, monkey, etc.		Induced (or Experimental), spontaneous (xenograft, orthotopic), transgenic, type of disease		Tumor size, etc.		(OPEN QUESTION: Maybe too time consuming? Decide after pilot test with CF and JK)	(DIFFERENTIATE BETWEEN METRICS AND TIMING?) Endpoints, type of measurement (survival, tumor shrinkage, etc), timing of measurement, mean survival		(NEEDED?)	Is age of animals mentioned?	Check inclusion criteria of patients	Coding criteria		Is it the same model?Is it the same drug? Is it measuring the same outcome?		Is it the same species?	Different disease type, different route administration, different dosage form				Peer-reviewed, in house data			Only if significant effect reported
IB3	Tail tip bleeding	No	-	-	No	-	No	-	No	-	Yes	Positive control, negative control	No	-	-	IB3	Tail tip bleeding	Yes	Bodyweight	Yes	Mouse	Yes	Tail tip bleeding	Yes		yes	Yes	Yes	Yes	No	-	IB3	Tail tip bleeding	No	No	No	No	No	No	No	-	Yes	Yes	22 mg/g BW	Yes	p = 0.0018
	Carotid Occlusion Model	Yes	12	No	No	-	No	-	No	-	Yes	Positive control, negative control	No	-	-		Carotid Occlusion Model	Yes	Sex	Yes	Mouse	Yes	Carotid Occlusion Model	Yes		Yes	Yes	Yes	Yes	No	-		Carotid Occlusion Model	No	No	No	No	No	No	No	-	Yes	Yes	6.0 min	Yes	p < 0.0001

## Sheet: IB4
Efficacy studies		Evaluate in light of threats to internal validity													Efficacy studies		Evaluate in light of threats to construct validity														Efficacy studies		Evaluate in light of threats to external validity						Others
		Sample size		Randomisation		Blinded assessment		Exclusion of data from analysis		Controls		Dose reponse (RATED ON IB LEVEL)					Baseline characterization		Model choice						Mechanistic evidence (RATED ON IB LEVEL)	Outcome choice			Age matched to patients (RATED ON IB LEVEL)				Replication of experiment		Replication in different model		Replication in different species		References		Inferential statistics
		Yes or no?	If yes, how many?	Yes or no?	If yes, type of randomization	Yes or no?	If yes, when?	Yes or no?	If yes, justification?	Yes or no?	If yes, what type of control?	Yes or no?	If yes, positive reponse reported?	If no, justification?			Yes or no?	If yes, what type?	Reporting of species?		Reporting of model?		Reporting of specifications?		Yes or no?	Reporting of temporal metric (measurement of endpoint and timing)		Full reporting of outcome choice, yes or no?	Yes or no?	Is it matched to patients?			Yes or no?	If no, is there other similar study?	Yes or no?	If yes, model type?	Yes or no?	If yes, species type?	Yes or no?	If yes, what type of references	Yes or no?	Is effect size reported? Y or N	Effect size value?	Is it significant value reported or not	Significant value?	Variance? SD, SE, CI
Coding criteria					Group Designation, Cage Randomization, Permanent Designation, Randomization to Treatment	Coding of animals, aims and groups of treatments investigated		Statement of animal flow, number of deaths, if it is reported that no exclusion was performed, then it is a yes.			Positive control, negative control, sham, comparator arm	Minimum of 3 different doses, statement of dose reponse			Coding criteria		Sex, age, immune status, weight, microbial status of the animal	(OPEN QUESTION: Maybe too time consuming? Decide after pilot test with CF and JK)	Mouse, rat, dog, monkey, etc.		Induced (or Experimental), spontaneous (xenograft, orthotopic), transgenic, type of disease		Tumor size, etc.		(OPEN QUESTION: Maybe too time consuming? Decide after pilot test with CF and JK)	METRICS Endpoints, type of measurement (survival, tumor shrinkage, etc), mean survival	TIMING (timing of measurement)	An outcome is considered to be fully reported if the metrics and timing is provided	Is age of animals mentioned?	Check inclusion criteria of patients	Coding criteria		Is it the same model?Is it the same drug? Is it measuring the same outcome?		Is it the same species?	Different disease type, different route administration, different dosage form				Peer-reviewed, in house data
	Murine medulloblastoma allografts 09-2968	No		No		No		No		No		Yes					No		Yes	Mouse	Yes	Xenograft	Tumors were allowed to grow to a range of 100−500 mm 3		Yes	Yes	Yes	Yes					No		Yes		No								-
done	Murine basal cell carcinoma allografts	yes	4-6 mice, 9 groups	no		no		no		yes	negative	yes	yes				no		yes	mice	yes	allograft	yes,			yes	yes	yes					no		no		no		yes	in house	no				-
done	D5123-05-04	no		no		no		no		yes	negative	yes	yes				no		yes	mice	yes	xenograft	yes		yes	yes	yes	yes	no				no		yes		no		yes	in house	yes			yes	p 0,041
done	DOD15077-05-D	no		no		no		no		no		no					no		no		yes	xenograft	no			yes	no	no					no		yes		no		yes	in house	yes	no		yes	p 0,004
done	OD14848m-05-A	no		no		no		no		no		no					no		no		yes	xenograft	no			yes	no	no					no		yes		no		yes	in house	yes	no		yes	p 0,041
	1041806-05-B	no		no		no		no		no		no					no		no		yes	xenograft	no			yes	no	no					no		yes		no		yes	in house	yes	no		yes	p 0,004
	1050304-05A	no		no		no		no		no		no					no		no		yes	xenograft	no			yes	no	no					no		yes		no		yes	in house	yes	no		yes	p 0,007
	D5124-06-02	no		no		no		no		no		no					no		no		yes	xenograft	no			yes	no	no					no		yes		no		yes	in house	yes	no		yes	p 0,022
	1051178-05-A	no		no		no		no		no		no					no		no		yes	xenograft	no			yes	no	no					no		yes		no		yes	in house	yes	no		yes	p <0,001
	Dose escalation of Vismodegib vs subcu murine medulloblastoma 09-2968	yes	5-7 size per group, 9 groups	no		no		no		yes	negative	yes	yes				no		yes	murine	yes	xenograft	Tumors were allowed to grow to a range of 100−500 mm 3			yes	yes	yes	no	-			no		no		no		yes	in hiouse	no	no		no	-
	PK/PD of vismodegib in a subcu murine medulloblastoma allograft																																												-
	please see carol rating. Wc didn’t acess the appendix																																												-
																																													-
																																													-
																																													-
																																													-

## Sheet: IB5
Efficacy studies		Evaluate in light of threats to internal validity														Efficacy studies		Evaluate in light of threats to construct validity													Efficacy studies		Evaluate in light of threats to external validity						Others
		Sample size			Randomisation		Blinded assessment		Exclusion of data from analysis		Controls		Dose reponse (RATED ON IB LEVEL)					Baseline characterization		Model choice					Mechanistic evidence (RATED ON IB LEVEL)	Outcome choice			Age matched to patients (RATED ON IB LEVEL)				Replication of experiment		Replication in different model		Replication in different species		References		Inferential statistics
		Yes or no?	If yes, how many?	Justification?	Yes or no?	If yes, type of randomization	Yes or no?	If yes, when?	Yes or no?	If yes, justification?	Yes or no?	If yes, what type of control?	Yes or no?	If yes, positive reponse reported?	If no, justification?			Yes or no?	If yes, what type?	Reporting of species?		Reporting of model?		Reporting of specifications?	Yes or no?	Reporting of temporal metric (measurement of endpoint and timing)		Full reporting of outcome choice, yes or no?	Yes or no?	Is it matched to patients?			Yes or no?	If no, is there other similar study?	Yes or no?	If yes, model type?	Yes or no?	If yes, species type?	Yes or no?	If yes, what type of references	Yes or no?	Is effect size reported? Y or N	Effect size value?	Is it significant value reported or not	Significant value?	Variance? SD, SE, CI
Coding criteria						Group Designation, Cage Randomization, Permanent Designation, Randomization to Treatment	Coding of animals, aims and groups of treatments investigated		Statement of animal flow, number of deaths, if it is reported that no exclusion was performed, then it is a yes.			Positive control, negative control, sham, comparator arm	Minimum of 3 different doses, statement of dose reponse			Coding criteria		Sex, age, immune status, weight, microbial status of the animal	(OPEN QUESTION: Maybe too time consuming? Decide after pilot test with CF and JK)	Mouse, rat, dog, monkey, etc.		Induced (or Experimental), spontaneous (xenograft, orthotopic), transgenic, type of disease		Tumor size, etc.	(OPEN QUESTION: Maybe too time consuming? Decide after pilot test with CF and JK)	METRICS Endpoints, type of measurement (survival, tumor shrinkage, etc), mean survival	TIMING (timing of measurement)	An outcome is considered to be fully reported if the metrics and timing is provided	Is age of animals mentioned?	Check inclusion criteria of patients	Coding criteria		Is it the same model?Is it the same drug? Is it measuring the same outcome?		Is it the same species?	Different disease type, different route administration, different dosage form				Peer-reviewed, in house data
	Therapeutic method for inhibition & dissolution of fibrosis-dog	No			No		No		No		No		No					No		Yes	Dog	Yes	Fibrosis model	No	No	No	No	No	Yes	Yes			No		No		No		Yes	In house	No	No		No	-
	In vivo study in post-treatment effect of S-7701 in bleomycin-i	No			No		No		No		No		No					No		Yes	Mouse	Yes	bleomycin-induced pulmonary fibrosis	No	No	No	No	No	No	No			No		No		No		Yes	In house	No	No		No	-

## Sheet: IB6
Efficacy studies		Evaluate in light of threats to internal validity														Efficacy studies		Evaluate in light of threats to construct validity													Efficacy studies		Evaluate in light of threats to external validity						Others
		Sample size			Randomisation		Blinded assessment		Exclusion of data from analysis		Controls		Dose reponse (RATED ON IB LEVEL)					Baseline characterization		Model choice					Mechanistic evidence (RATED ON IB LEVEL)	Outcome choice			Age matched to patients (RATED ON IB LEVEL)				Replication of experiment		Replication in different model		Replication in different species		References		Inferential statistics
		Yes or no?	If yes, how many?	Justification?	Yes or no?	If yes, type of randomization	Yes or no?	If yes, when?	Yes or no?	If yes, justification?	Yes or no?	If yes, what type of control?	Yes or no?	If yes, positive reponse reported?	If no, justification?			Yes or no?	If yes, what type?	Reporting of species?		Reporting of model?		Reporting of specifications?	Yes or no?	Reporting of temporal metric (measurement of endpoint and timing)		Full reporting of outcome choice, yes or no?	Yes or no?	Is it matched to patients?			Yes or no?	If no, is there other similar study?	Yes or no?	If yes, model type?	Yes or no?	If yes, species type?	Yes or no?	If yes, what type of references	Yes or no?	Is effect size reported? Y or N	Effect size value?	Is it significant value reported or not	Significant value?	Variance? SD, SE, CI
Coding criteria						Group Designation, Cage Randomization, Permanent Designation, Randomization to Treatment	Coding of animals, aims and groups of treatments investigated		Statement of animal flow, number of deaths, if it is reported that no exclusion was performed, then it is a yes.			Positive control, negative control, sham, comparator arm	Minimum of 3 different doses, statement of dose reponse			Coding criteria		Sex, age, immune status, weight, microbial status of the animal	(OPEN QUESTION: Maybe too time consuming? Decide after pilot test with CF and JK)	Mouse, rat, dog, monkey, etc.		Induced (or Experimental), spontaneous (xenograft, orthotopic), transgenic, type of disease		Tumor size, etc.	(OPEN QUESTION: Maybe too time consuming? Decide after pilot test with CF and JK)	METRICS Endpoints, type of measurement (survival, tumor shrinkage, etc), mean survival	TIMING (timing of measurement)	An outcome is considered to be fully reported if the metrics and timing is provided	Is age of animals mentioned?	Check inclusion criteria of patients	Coding criteria		Is it the same model?Is it the same drug? Is it measuring the same outcome?		Is it the same species?	Different disease type, different route administration, different dosage form				Peer-reviewed, in house data
	Single-agent activity for cancers of the colon [U05-1895	No	-	-	No	-	No	-	No	-	No	-	Yes	Yes	NA			No	Nude	Yes	Mouse	Yes	Xenograft	No	Yes	Yes	No	No	No	-			No	Yes	Yes	Xenograft	No	-	Yes	In house	No	Yes	-	-	-
	Single-agent activity pancreas [U05-1897]	No	-	-	No	-	No	-	No	-	No	-	Yes	Yes	NA			No	Nude	Yes	Mouse	Yes	Xenograft	No	Yes	Yes	No	No	No	-			No	Yes	Yes	Xenograft	No	-	Yes	In house	No	Yes	-	-	-
	Single-agent activity lung (NSCLC) [U05-1887]	No	-	-	No	-	No	-	No	-	No	-	Yes	Yes	NA			No	Nude	Yes	Mouse	Yes	Xenograft	No	Yes	Yes	No	No	No	-			No	Yes	Yes	Xenograft	No	-	Yes	In house	No	Yes	-	-	-
	Single-agent activity taxane-resistant colon cancer [U05-1888]),	No	-	-	No	-	No	-	No	-	No	-	Yes	Yes	NA			No	Nude	Yes	Mouse	Yes	Xenograft	No	Yes	Yes	No	No	No	-			No	Yes	Yes	Xenograft	No	-	Yes	In house	No	Yes	-	-	-
	Single-agent activity MLL-rearranged AML cell line [U11-1121-01]	No	-	-	No	-	No	-	No	-	No	-	Yes	Yes	NA			No	Nude	Yes	Mouse	Yes	Xenograft	No	Yes	Yes	No	No	No	-			No	Yes	Yes	Xenograft	No	-	Yes	In house	No	-	-	-	-
	Single-agent activity disseminated lymphoma model [U05-2387].	No	-	-	No	-	No	-	No	-	No	-	Yes	Yes	NA			No	Nude	Yes	Mouse	Yes	Xenograft	No	Yes	Yes	No	No	No	-			No	Yes	Yes	Xenograft	No	-	Yes	In house	No	-	-	-	-
	Combination therapy NCI-H460 xenograft study	No	-	-	No	-	No	-	No	-	Yes	Postive control	No	-	NA		Combination therapy NCI-H460 xenograft study	No	Nude	Yes	Mouse	Yes	Xenograft	No	?	Yes	No	No	No	-		Combination therapy NCI-H460 xenograft study	No	Yes	Yes	Xenograft	No	-	Yes	In house	No	-	-	-	-
	Combination therapy TOV-21G ovarian cancer	No	-	-	No	-	No	-	No	-	Yes	Postive control	No	-	NA		Combination therapy TOV-21G ovarian cancer	No	Nude	Yes	Mouse	Yes	Xenograft	No	?	Yes	No	No	No	-		Combination therapy TOV-21G ovarian cancer	No	Yes	Yes	Xenograft	No	-	Yes	In house	No	-	-	-	-
	Combination therapy AML xenograft model with cytarabine	No	-	-	No	-	No	-	No	-	Yes	Postive control	No	-	NA		Combination therapy AML xenograft model with cytarabine	No	Nude	Yes	Mouse	Yes	Xenograft	No	?	Yes	No	No	No	-		Combination therapy AML xenograft model with cytarabine	No	Yes	Yes	Xenograft	No	-	Yes	In house	No	-	-	-	-
	Combination therapy AML xenograft model with decitabine	No	-	-	No	-	No	-	No	-	Yes	Postive control	No	-	NA		Combination therapy AML xenograft model with decitabine	No	Nude	Yes	Mouse	Yes	Xenograft	No	?	Yes	No	No	No	-		Combination therapy AML xenograft model with decitabine	No	Yes	Yes	Xenograft	No	-	Yes	In house	No	-	-	-	-
	Combination therapy AML xenograft model with azacitidine	No	-	-	No	-	No	-	No	-	Yes	Postive control	No	-	NA		Combination therapy AML xenograft model with azacitidine	No	Nude	Yes	Mouse	Yes	Xenograft	No	?	Yes	No	No	No	-		Combination therapy AML xenograft model with azacitidine	No	Yes	Yes	Xenograft	No	-	Yes	In house	No	-	-	-	-

## Sheet: IB7
Efficacy studies		Evaluate in light of threats to internal validity														Efficacy studies		Evaluate in light of threats to construct validity													Efficacy studies		Evaluate in light of threats to external validity						Others
		Sample size			Randomisation		Blinded assessment		Exclusion of data from analysis		Controls		Dose reponse (RATED ON IB LEVEL)					Baseline characterization		Model choice					Mechanistic evidence (RATED ON IB LEVEL)	Outcome choice			Age matched to patients (RATED ON IB LEVEL)				Replication of experiment		Replication in different model		Replication in different species		References		Inferential statistics
		Yes or no?	If yes, how many?	Justification?	Yes or no?	If yes, type of randomization	Yes or no?	If yes, when?	Yes or no?	If yes, justification?	Yes or no?	If yes, what type of control?	Yes or no?	If yes, positive reponse reported?	If no, justification?			Yes or no?	If yes, what type?	Is there reporting of species?	If yes, what species?	Is there reporting of model?	If yes, what model?	Reporting of specifications?	Yes or no?	Reporting of temporal metric (measurement of endpoint and timing)		Full reporting of outcome choice, yes or no?	Yes or no?	Is it matched to patients?			Yes or no?	If no, is there other similar study?	Yes or no?	If yes, model type?	Yes or no?	If yes, species type?	Yes or no?	If yes, what type of references	Yes or no?	Is effect size reported? Y or N	Effect size value?	Is it significant value reported or not	Significant value?	Variance? SD, SE, CI
Coding criteria						Group Designation, Cage Randomization, Permanent Designation, Randomization to Treatment	Coding of animals, aims and groups of treatments investigated		Statement of animal flow, number of deaths, if it is reported that no exclusion was performed, then it is a yes.			Positive control, negative control, sham, comparator arm	Minimum of 3 different doses, statement of dose reponse			Coding criteria		Sex, age, immune status, weight, microbial status of the animal	(OPEN QUESTION: Maybe too time consuming? Decide after pilot test with CF and JK)	Mouse, rat, dog, monkey, etc.		Induced (or Experimental), spontaneous (xenograft, orthotopic), transgenic, type of disease		Tumor size, etc.	(OPEN QUESTION: Maybe too time consuming? Decide after pilot test with CF and JK)	METRICS Endpoints, type of measurement (survival, tumor shrinkage, etc), mean survival	TIMING (timing of measurement)	An outcome is considered to be fully reported if the metrics and timing is provided	Is age of animals mentioned?	Check inclusion criteria of patients	Coding criteria		Is it the same model?Is it the same drug? Is it measuring the same outcome?		Is it the same species?	Different disease type, different route administration, different dosage form				Peer-reviewed, in house data
	Breast cancer	No			No		No		No		No		No					yes	nude	yes	mice	yes	xenograft	no	yes	no	no	no	no				no		yes		no		Yes	In house					-
	Ovary	No			No		No		No		No		No					yes	nude	yes	mice	yes	xenograft	no		no	no	no	no				no		yes		no		Yes	In house					-
	disseminated model of AML [n00232929-01]	No			No		No		No		No		No					yes	nude	yes	mice	yes	xenograft	no		no	no	no	no				no		yes		no		Yes	In house					-
	disseminated model of AML[P15- 00294] Rudolph D, et al. Efficacy and mechanism of action of volasertib, a potent and selective inhibitor of Polo-like kinases, in preclinical models of acute myeloid leukemia. J Pharmacol Exp Ther. 2015	No			No		No		No		No		No					yes	nude	yes	mice	yes	xenograft	no		no	no	no	no				no		yes		no		Yes	Peer reviewed					-
	skipped for later																																												-
																																													-
																																													-
																																													-
																																													-
																																													-
																																													-

[truncated: 4 more sheets: IB8, IB9, IB13, New coding matrix]
